# Supplementary material for: Hydro­flux synthesis and crystal structure of Tl3IO
Source: Acta Crystallogr E Crystallogr Commun. 2020 Sep 11;76(Pt 10):1638–40. doi: 10.1107/S2056989020012359 (PMC7534229; doi:10.1107/S2056989020012359)
Supplement: Supplementary file 1 [file e-76-01638-sup1.cif]

##############################################################################
#                                                                            #
# This CIF contains the data in a paper accepted for publication in          #
# Acta Crystallographica Section E. It conforms to the requirements of       #
# Notes for Authors for Acta Crystallographica Section E, and has been       #
# peer reviewed under the auspices of the IUCr Commission on Journals.       #
#                                                                            #
# Full details of the Crystallographic Information File format               #
# are given in the paper "The Crystallographic Information File (CIF):       #
# a New Standard Archive File for Crystallography" by S. R. Hall, F. H.      #
# Allen and I. D. Brown [Acta Cryst. (1991), A47, 655-685].                  #
#                                                                            #
# The current version of the core CIF dictionary is obtainable from          #
# ftp://ftp.iucr.org/pub/cif_core.dic.                                       #
#                                                                            #
# Software is freely available for graphical display of the structure(s)     #
# in this CIF. For information consult the CIF software page                 #
# http://www.iucr.org/resources/cif/software.                                #
#                                                                            #
# This file may be used for bona fide research purposes within the           #
# scientific community so long as proper attribution is given to the journal # 
# article from which it was obtained.                                        #
#                                                                            #
##############################################################################
data_I
_audit_creation_method
;
Olex2 1.3-alpha
(compiled Nov 21 2019 18:26:39 for OlexSys, GUI svn.r6003)
;
_journal_date_recd_electronic     2020-08-27
_journal_date_accepted     2020-09-08
_journal_name_full     'Acta Crystallographica, Section E'
_journal_year     2020
_journal_volume     76
_journal_issue     10
_journal_page_first     1638
_journal_page_last     1640
_journal_paper_category     GI
_journal_paper_doi     10.1107/S2056989020012359
_journal_coeditor_code     PK2648
_publ_contact_author_name     'Ruck, Michael'
_publ_contact_author_address
;
Technische Universitaet Dresden,
Chair of Inorganic Chemistry II,
Bergstrasse 66,
01069 Dresden, Germany
;
_publ_contact_author_email     michael.ruck@tu-dresden.de
_publ_contact_author_phone     '+49 (351) 463-33244'
_publ_section_title
;
Hydroflux Synthesis and Crystal Structure of Tl~3~IO
;
loop_
    _publ_author_name
    _publ_author_address
    'Albrecht, Ralf'
;Technische Universit\"at Dresden,
Chair of Inorganic Chemistry II,
Bergstrasse 66,
01069 Dresden, Germany
;
    'Menning, Heinrich'
;Technische Universit\"at Dresden,
Chair of Inorganic Chemistry II,
Bergstrasse 66,
01069 Dresden, Germany
;
    'Doert, Thomas'
;Technische Universit\"at Dresden,
Chair of Inorganic Chemistry II,
Bergstrasse 66,
01069 Dresden, Germany
;
    'Ruck, Michael'
;Technische Universit\"at Dresden,
Chair of Inorganic Chemistry II,
Bergstrasse 66,
01069 Dresden, Germany
Max-Planck Institute for Chemical Physics of Solids
N\"othnitzer Strasse 40, 01187 Dresden, Germany
;
_publ_section_synopsis
;
Single-crystals of thallium(I) iodide oxide Tl~3~IO were obtained as by-product
in a hydroflux synthesis at 473 K for 10 h. The oxygen atoms center thallium
octahedra. The [OTl~6~] octahedra share <i>trans</i> faces, forming a linear
chain along [001]. Twelve thallium atoms surround each iodine atom in an
[ITl~12~] anti-cuboctahedron. Thallium and iodine atoms together form a
hexagonal close-sphere packing, in which every fourth octahedral void is
occupied by oxygen.
;
_chemical_name_systematic
;
Thallium(I) iodide oxide
;
_chemical_formula_moiety     'Tl3 I O'
_chemical_formula_sum     'I O Tl3'
_chemical_formula_structural     'Tl3 I O'
_chemical_formula_weight     756.01
_space_group_crystal_system     hexagonal
_space_group_name_H-M_alt     'P 63/m m c'
_space_group_name_Hall     '-P 6c 2c'
loop_
    _space_group_symop_operation_xyz
    'x, y, z'
    '-y, x-y, z'
    '-x+y, -x, z'
    '-x, -y, z+1/2'
    'y, -x+y, z+1/2'
    'x-y, x, z+1/2'
    'y, x, -z'
    'x-y, -y, -z'
    '-x, -x+y, -z'
    '-y, -x, -z+1/2'
    '-x+y, y, -z+1/2'
    'x, x-y, -z+1/2'
    '-x, -y, -z'
    'y, -x+y, -z'
    'x-y, x, -z'
    'x, y, -z-1/2'
    '-y, x-y, -z-1/2'
    '-x+y, -x, -z-1/2'
    '-y, -x, z'
    '-x+y, y, z'
    'x, x-y, z'
    'y, x, z-1/2'
    'x-y, -y, z-1/2'
    '-x, -x+y, z-1/2'
_cell_length_a     7.1512(3)
_cell_length_b     7.1512(3)
_cell_length_c     6.3639(3)
_cell_angle_alpha     90
_cell_angle_beta     90
_cell_angle_gamma     120
_cell_volume     281.85(3)
_cell_formula_units_Z     2
_cell_measurement_reflns_used     8223
_cell_measurement_theta_min     3.20
_cell_measurement_theta_max     46.50
_cell_measurement_temperature     100.01
_exptl_crystal_description     needle
_exptl_crystal_colour     black
_exptl_crystal_size_max     0.092
_exptl_crystal_size_mid     0.054
_exptl_crystal_size_min     0.026
_exptl_crystal_density_diffrn     8.908
_exptl_crystal_F_000     608
loop_
    _exptl_crystal_face_index_h
    _exptl_crystal_face_index_k
    _exptl_crystal_face_index_l
    _exptl_crystal_face_perp_dist
    1.00 1.00 0.00 0.0070
    0.00 -1.00 0.00 0.0150
    0.00 1.00 0.00 0.0050
    1.00 0.00 0.00 0.0130
    -1.00 0.00 0.00 0.0080
    0.00 0.00 1.00 0.0270
    0.00 0.00 -1.00 0.0450
_exptl_absorpt_coefficient_mu     90.874
_exptl_absorpt_correction_type     multi-scan
_exptl_absorpt_process_details
;
(SADABS; Bruker, 2016)
;
_exptl_absorpt_correction_T_min     0.1129
_exptl_absorpt_correction_T_max     0.7492
_diffrn_ambient_temperature     100.01
_diffrn_source_power     1.5
_diffrn_source_voltage     50.0
_diffrn_source_current     30.0
_diffrn_radiation_type     MoK\a
_diffrn_radiation_wavelength     0.71073
_diffrn_measurement_device_type     'Bruker APEXII CCD'
_diffrn_measurement_method     '\f and \w scans'
_diffrn_reflns_number     15853
_diffrn_reflns_av_R_equivalents     0.0490
_diffrn_reflns_av_unetI/netI     0.0159
_diffrn_reflns_theta_min     3.289
_diffrn_reflns_theta_max     44.987
_diffrn_reflns_theta_full     25.242
_diffrn_measured_fraction_theta_max     0.998
_diffrn_measured_fraction_theta_full     0.992
_diffrn_reflns_limit_h_min     -14
_diffrn_reflns_limit_h_max     14
_diffrn_reflns_limit_k_min     -11
_diffrn_reflns_limit_k_max     14
_diffrn_reflns_limit_l_min     -11
_diffrn_reflns_limit_l_max     12
_diffrn_standards_number     0
_reflns_number_total     480
_reflns_number_gt     442
_reflns_threshold_expression     'I > 2\s(I)'
_refine_ls_structure_factor_coef     Fsqd
_refine_ls_matrix_type     full
_refine_ls_R_factor_all     0.0216
_refine_ls_R_factor_gt     0.0176
_refine_ls_wR_factor_gt     0.0403
_refine_ls_wR_factor_ref     0.0413
_refine_ls_goodness_of_fit_ref     1.290
_refine_ls_restrained_S_all     1.290
_refine_ls_number_reflns     480
_refine_ls_number_parameters     10
_refine_ls_number_restraints     0
_refine_ls_hydrogen_treatment     undef
_refine_ls_weighting_scheme     calc
_refine_ls_weighting_details
                      'w=1/[\s^2^(Fo^2^)+(0.0193P)^2^] where P=(Fo^2^+2Fc^2^)/3'
_atom_sites_solution_hydrogens     .
_atom_sites_solution_primary     ?
_atom_sites_solution_secondary     ?
_refine_ls_shift/su_max     0.000
_refine_ls_shift/su_mean     0.000
_refine_diff_density_max     2.801
_refine_diff_density_min     -2.008
_refine_ls_extinction_method
;
SHELXL-2016/6 (Sheldrick 2015b)
;
_refine_ls_extinction_coef     0.0035(2)
_refine_ls_extinction_expression
                                  'Fc^*^=kFc[1+0.001xFc^2^\l^3^/sin(2\q)]^-1/4^'
loop_
    _atom_type_symbol
    _atom_type_description
    _atom_type_scat_dispersion_real
    _atom_type_scat_dispersion_imag
    _atom_type_scat_source
    'I' 'I' -0.4742 1.8119
                         'International Tables Vol C Tables 4.2.6.8 and 6.1.1.4'
    'O' 'O' 0.0106 0.0060
                         'International Tables Vol C Tables 4.2.6.8 and 6.1.1.4'
    'Tl' 'Tl' -2.8358 9.6688
                         'International Tables Vol C Tables 4.2.6.8 and 6.1.1.4'
_computing_data_collection
;
APEX3 (Bruker, 2016)
;
_computing_cell_refinement
;
SAINT (Bruker, 2016)
;
_computing_data_reduction
;
SAINT (Bruker, 2016)
;
_computing_structure_solution
;
SHELXT (Sheldrick, 2015a)
;
_computing_structure_refinement
;
SHELXL (Sheldrick, 2015b)
;
_computing_molecular_graphics
;
<i>OLEX2</i> (Dolomanov <i>et al.</i>,  2009)
;
_computing_publication_material
;
<i>OLEX2</i> (Dolomanov <i>et al.</i>,  2009)
;
loop_
    _atom_site_type_symbol
    _atom_site_label
    _atom_site_fract_x
    _atom_site_fract_y
    _atom_site_fract_z
    _atom_site_U_iso_or_equiv
    _atom_site_adp_type
    _atom_site_calc_flag
    _atom_site_occupancy
    _atom_site_disorder_assembly
    _atom_site_disorder_group
    Tl Tl 0.16078(2) 0.32156(2) 0.250000 0.00465(5) Uani d 1 . .
    I I 0.666667 0.333333 0.250000 0.00534(7) Uani d 1 . .
    O O 0.000000 0.000000 0.000000 0.0068(7) Uani d 1 . .
loop_
    _atom_site_aniso_label
    _atom_site_aniso_U_11
    _atom_site_aniso_U_22
    _atom_site_aniso_U_33
    _atom_site_aniso_U_12
    _atom_site_aniso_U_13
    _atom_site_aniso_U_23
    Tl 0.00378(6) 0.00238(6) 0.00733(9) 0.00119(3) 0.000 0.000
    I 0.00418(9) 0.00418(9) 0.00765(18) 0.00209(5) 0.000 0.000
    O 0.0068(10) 0.0068(10) 0.0068(19) 0.0034(5) 0.000 0.000
_geom_special_details
;
 All esds (except the esd in the dihedral angle between two l.s. planes)
 are estimated using the full covariance matrix.  The cell esds are taken
 into account individually in the estimation of esds in distances, angles
 and torsion angles; correlations between esds in cell parameters are only
 used when they are defined by crystal symmetry.  An approximate (isotropic)
 treatment of cell esds is used for estimating esds involving l.s. planes.
;
loop_
    _geom_bond_atom_site_label_1
    _geom_bond_atom_site_label_2
    _geom_bond_site_symmetry_2
    _geom_bond_distance
    _geom_bond_publ_flag
    Tl Tl 2 3.4494(3) ?
    Tl Tl 15 3.75378(15) ?
    Tl Tl 14 3.75378(15) ?
    Tl Tl 3 3.4494(3) ?
    Tl Tl 14_556 3.75378(15) ?
    Tl Tl 15_556 3.75378(15) ?
    Tl Tl 3_565 3.7018(3) ?
    Tl Tl 2_665 3.7018(3) ?
    Tl O . 2.54896(13) ?
    Tl O 4 2.54896(14) ?
loop_
    _geom_contact_atom_site_label_1
    _geom_contact_atom_site_label_2
    _geom_contact_distance
    _geom_contact_site_symmetry_1
    _geom_contact_site_symmetry_2
    _geom_contact_publ_flag
    ? ? ? ? ? ?
loop_
    _geom_angle_atom_site_label_1
    _geom_angle_atom_site_label_2
    _geom_angle_atom_site_label_3
    _geom_angle_site_symmetry_1
    _geom_angle_site_symmetry_3
    _geom_angle
    _geom_angle_publ_flag
    Tl Tl Tl 2 3 60.0 ?
    Tl Tl Tl 3 14 62.648(2) ?
    Tl Tl Tl 3_565 15_556 90.0 ?
    Tl Tl Tl 2 2_665 180.0 ?
    Tl Tl Tl 14_556 14 115.917(5) ?
    Tl Tl Tl 3 2_665 120.0 ?
    Tl Tl Tl 15 14_556 149.235(3) ?
    Tl Tl Tl 2 3_565 120.0 ?
    Tl Tl Tl 14 15_556 149.235(3) ?
    Tl Tl Tl 3 3_565 180.0 ?
    Tl Tl Tl 3 15_556 90.0 ?
    Tl Tl Tl 2_665 3_565 60.0 ?
    Tl Tl Tl 14_556 15_556 54.704(4) ?
    Tl Tl Tl 2 15 62.648(2) ?
    Tl Tl Tl 2 14 90.0 ?
    Tl Tl Tl 3 15 90.0 ?
    Tl Tl Tl 2_665 14 90.0 ?
    Tl Tl Tl 2_665 15 117.352(2) ?
    Tl Tl Tl 15 14 54.704(4) ?
    Tl Tl Tl 3_565 15 90.0 ?
    Tl Tl Tl 2 15_556 62.648(2) ?
    Tl Tl Tl 2 14_556 90.0 ?
    Tl Tl Tl 2_665 15_556 117.352(2) ?
    Tl Tl Tl 3 14_556 62.648(2) ?
    Tl Tl Tl 15 15_556 115.917(5) ?
    Tl Tl Tl 2_665 14_556 90.0 ?
    Tl Tl Tl 3_565 14_556 117.352(2) ?
    Tl Tl Tl 3_565 14 117.352(2) ?
    O Tl Tl 4 15 108.774(4) ?
    O Tl Tl 4 14_556 42.580(2) ?
    O Tl Tl . 2_665 132.580(2) ?
    O Tl Tl 4 2_665 132.580(2) ?
    O Tl Tl 4 3 47.420(2) ?
    O Tl Tl 4 2 47.420(2) ?
    O Tl Tl . 14 42.580(2) ?
    O Tl Tl . 3 47.420(2) ?
    O Tl Tl 4 3_565 132.580(2) ?
    O Tl Tl . 3_565 132.580(2) ?
    O Tl Tl . 2 47.420(2) ?
    O Tl Tl . 14_556 108.774(4) ?
    O Tl Tl . 15 42.580(2) ?
    O Tl Tl . 15_556 108.774(4) ?
    O Tl Tl 4 15_556 42.580(2) ?
    O Tl Tl 4 14 108.774(4) ?
    O Tl O . 4 77.242(5) ?
    Tl O Tl 13 2 94.839(4) ?
    Tl O Tl 13 14 85.161(4) ?
    Tl O Tl . 13 180.0 ?
    Tl O Tl 3 2 85.161(4) ?
    Tl O Tl . 15 94.840(4) ?
    Tl O Tl 3 14 94.839(4) ?
    Tl O Tl 13 15 85.160(4) ?
    Tl O Tl 15 2 94.839(4) ?
    Tl O Tl . 3 85.160(4) ?
    Tl O Tl . 14 94.840(4) ?
    Tl O Tl 13 3 94.840(4) ?
    Tl O Tl 15 14 85.161(4) ?
    Tl O Tl 15 3 180.0 ?
    Tl O Tl 2 14 180.0 ?
    Tl O Tl . 2 85.160(4) ?
_shelx_space_group_comment
;
The symmetry employed for this shelxl refinement is uniquely defined
by the following loop, which should always be used as a source of
symmetry information in preference to the above space-group names.
They are only intended as comments.
;
_shelx_estimated_absorpt_T_min     0.044
_shelx_estimated_absorpt_T_max     0.201
_shelx_hkl_file
;
   0  -1   0   18.01    0.99
   0   1   0   12.90    1.46
   0   1   0   19.63    0.98
   0   1   0   19.14    0.99
   1  -1   0   17.14    1.09
   1  -1   0   17.47    1.06
   1  -1   0   19.78    0.98
   1   0   0   14.47    1.24
   1   0   0   18.35    1.10
  -1   1   0   18.26    1.02
  -1   1   0   19.34    1.08
  -1   1   0   17.21    1.04
  -1   1   0   19.79    0.98
   0  -1   0   12.94    1.53
  -1   0   0   15.52    1.16
  -1   0   0   13.89    1.14
  -1   2   0    8.72    0.57
   1  -2   0    7.44    1.39
   1  -2   0    9.03    0.56
   1   1   0    9.37    1.46
   1   1   0    9.28    0.61
   1   1   0    9.02    0.57
   1   1   0   10.49    0.54
   1   1   0    8.91    0.57
   2  -1   0    9.29    0.87
  -1   2   0    7.01    0.95
  -1   2   0    9.76    0.57
  -1   2   0    9.52    0.57
  -1  -1   0    9.19    0.58
  -2   1   0    9.36    0.76
  -2   1   0    8.59    0.84
  -1  -1   0    7.26    1.08
  -1  -1   0    9.16    0.59
   0  -2   0  237.92   13.39
   0   2   0  253.49   13.39
   0   2   0  266.85   13.38
   0   2   0  265.24   13.39
   2  -2   0  250.61   13.42
   2  -2   0  228.87   13.62
  -2   2   0  241.18   13.45
  -2   2   0  280.44   13.38
   2   0   0  244.49   13.55
  -2   0   0  207.96   13.56
  -2   2   0  254.94   13.48
  -2   2   0  263.72   13.42
  -2   2   0  252.74   13.38
  -2   2   0  250.42   13.52
   2   0   0  266.32   13.43
   2   0   0  232.71   13.88
  -1  -2   0    0.14    0.98
  -2   3   0    0.24    0.17
  -2   3   0    0.47    0.19
  -3   1   0   -0.01    0.40
   1   2   0    0.16    0.11
   1   2   0    0.89    0.26
   1   2   0    0.44    0.18
   1   2   0    0.38    0.21
   1   2   0    0.32    0.21
   2  -3   0    0.09    0.17
   2  -3   0    0.38    0.18
   2  -3   0    2.49    1.54
  -3   1   0    1.20    0.53
  -2   3   0    0.39    0.18
  -2   3   0    0.31    0.17
  -2   3   0    0.38    0.41
  -2   3   0    0.44    0.18
  -2   3   0    0.39    0.26
  -2   3   0    0.67    0.22
  -3   1   0    0.56    0.48
   3  -2   0    0.41    0.17
   3  -2   0    0.06    0.51
  -1  -2   0    0.47    0.21
   1   2   0    0.13    0.18
   1  -3   0   -0.09    1.48
   1  -3   0    0.55    0.18
   2   1   0    0.58    0.23
   2   1   0    0.47    0.28
   2   1   0    1.03    1.37
   2   1   0    0.23    0.28
   2   1   0    0.52    0.30
   2   1   0    0.63    0.22
   2   1   0    0.27    0.25
   1   2   0    0.42    0.12
   3  -2   0    0.67    0.17
  -1   3   0    0.51    0.22
  -2  -1   0    0.26    0.22
  -2  -1   0    0.15    0.45
   2  -3   0    0.34    0.15
   3  -1   0    0.58    0.43
   3  -1   0    0.22    0.20
   3  -1   0    0.62    0.52
   3  -1   0    0.11    0.21
   3  -1   0    0.02    0.54
   3  -2   0    0.83    0.32
  -3   2   0    0.06    0.43
  -2  -1   0    0.23    0.21
  -1   3   0    0.37    0.19
  -1   3   0    0.43    0.77
  -1   3   0    0.71    0.17
  -1   3   0    0.38    0.13
  -1   3   0    0.33    0.20
  -2  -1   0    1.03    0.71
  -3   2   0    0.72    0.33
  -3   2   0    0.05    0.34
  -3   2   0    0.20    0.20
   0  -3   0    5.37    1.79
   0   3   0   10.29    0.70
   0   3   0   10.37    0.61
   0   3   0    9.78    0.70
   0   3   0   10.38    0.71
   0   3   0    9.63    0.59
  -3   0   0    9.81    0.90
  -3   3   0   10.49    0.67
   3   0   0   10.77    0.85
   3   0   0    1.69    2.18
   3   0   0    8.30    1.07
  -3   0   0   12.76    0.74
  -3   3   0    9.11    0.77
  -3   3   0    9.26    0.67
  -3   3   0    8.75    0.68
  -3   3   0    7.87    0.83
  -3   3   0    9.55    0.66
   3   0   0   11.49    0.73
   3   0   0   12.59    1.22
   3  -3   0    8.82    0.77
   3  -3   0    9.57    0.64
  -3   0   0    8.15    1.01
   0   3   0    9.95    0.72
  -3   0   0    8.18    1.07
  -2   4   0  888.54   45.51
  -2   4   0  868.27   45.47
  -2   4   0  871.69   45.49
   2   2   0  820.52   45.53
   2   2   0  836.27   45.57
   2   2   0  874.10   45.48
  -2   4   0  877.93   45.47
   2   2   0  866.40   45.50
  -2   4   0  856.08   45.50
  -2   4   0  888.03   45.46
   2   2   0  891.33   45.50
   4  -2   0  748.48   45.63
   4  -2   0  907.85   45.49
   4  -2   0  867.98   45.50
  -2  -2   0  848.65   45.56
  -4   2   0  836.53   45.75
  -4   2   0  836.03   45.78
   4  -2   0  779.25   45.87
   2   2   0  834.16   45.52
   2   2   0  850.81   45.51
  -3  -1   0   10.39    1.36
  -3  -1   0   10.73    1.11
  -1  -3   0    9.18    1.79
   1   3   0   10.81    0.76
  -1   4   0   10.48    0.75
   3   1   0   11.09    0.75
   4  -3   0    9.66    0.92
   4  -3   0   11.22    0.70
   4  -3   0    8.54    1.08
  -3   4   0    9.73    0.72
  -3   4   0    9.88    0.72
  -3   4   0    9.30    0.79
   3   1   0    9.92    0.75
   1   3   0   11.95    0.65
  -4   1   0   10.49    1.15
  -1   4   0   10.10    0.67
  -1   4   0   10.81    0.72
  -1   4   0    9.76    0.75
  -1   4   0   10.44    0.77
  -3   4   0   10.69    0.73
  -3   4   0   10.34    0.74
  -3  -1   0    8.62    1.05
   4  -1   0    9.21    1.26
  -4   3   0   10.71    0.72
   1   3   0   11.10    0.79
   3  -4   0    9.86    0.71
   3  -4   0    8.96    2.62
   4  -1   0   10.62    0.80
   4  -1   0   11.49    0.84
   1  -4   0    8.44    2.26
   1   3   0   11.70    0.64
  -3   4   0   10.37    0.76
   3   1   0   10.67    0.98
   3   1   0   10.46    0.87
   3   1   0    9.29    1.08
  -4   3   0   10.71    0.77
  -4   3   0   11.14    1.08
   1   3   0   10.38    0.77
  -4   1   0    9.43    1.16
  -3  -1   0   11.42    0.92
   1   3   0   10.47    0.75
   3  -4   0    9.73    0.77
   4   0   0  195.02   10.28
   4   0   0  183.92   10.57
   4   0   0  196.30   10.19
   0   4   0  186.10   10.19
   0   4   0  198.66   10.12
   0   4   0  195.22   10.19
   0  -4   0  174.22   11.46
   4  -4   0  200.31   10.16
   4  -4   0  177.00   10.26
   0   4   0  191.18   10.20
  -4   4   0  180.14   10.28
   4   0   0  182.77   10.38
  -4   4   0  185.96   10.19
  -4   4   0  187.36   10.19
   0   4   0  193.61   10.19
  -4   0   0  178.77   10.52
   4  -4   0  176.05   11.40
  -4   0   0  183.81   10.56
   4   0   0  186.64   10.26
  -4   4   0  183.07   10.31
  -4   4   0  200.06   10.17
  -4   4   0  195.49   10.19
   0   4   0  196.10   10.11
  -2  -3   0   32.65    3.01
   2   3   0   36.19    2.14
  -2   5   0   37.08    2.15
   2   3   0   36.06    2.21
  -2   5   0   39.03    2.07
   2   3   0   39.41    2.04
   3   2   0   35.56    2.12
   2   3   0   36.04    2.22
   5  -3   0   38.41    2.12
  -2   5   0   37.12    2.15
  -2   5   0   39.12    2.07
  -2   5   0   36.70    2.08
  -2  -3   0   29.68    2.29
  -3   5   0   38.67    2.16
  -2   5   0   34.42    2.12
   5  -2   0   34.26    2.87
   3   2   0   36.62    2.14
   3   2   0   37.30    2.27
   3   2   0   35.46    2.23
   3   2   0   37.29    2.35
   5  -2   0   39.16    2.17
   5  -3   0   39.38    2.15
  -5   3   0   34.83    2.17
  -5   3   0   38.93    2.55
   2  -5   0   35.94    4.41
   5  -3   0   32.69    2.76
   5  -3   0   32.82    2.36
   2   3   0   37.20    2.06
   3   2   0   37.60    2.17
   3  -5   0   37.43    4.68
   5  -2   0   37.74    2.50
  -5   2   0   33.01    2.51
   2   3   0   37.30    2.13
  -5   2   0   34.98    2.61
  -3   5   0   38.86    2.15
  -3  -2   0   36.88    2.95
  -3   5   0   37.39    2.14
  -3  -2   0   33.42    2.45
   5  -2   0   37.84    2.18
  -3   5   0   37.41    2.11
  -3   5   0   36.84    2.11
   2   3   0   37.30    2.14
   2   3   0   35.80    2.16
  -3   5   0   36.63    2.13
   4   1   0    5.27    0.82
   4  -5   0    6.54    0.66
  -5   4   0    6.07    0.60
  -5   1   0    6.07    1.06
  -4  -1   0    4.81    0.92
  -5   4   0    6.43    0.58
   1  -5   0    7.43    2.36
   1   4   0    6.80    0.66
  -1   5   0    6.86    0.51
   1   4   0    5.90    0.44
  -1   5   0    5.94    0.56
  -4   5   0    6.87    0.72
  -5   1   0    6.92    0.97
   1   4   0    6.84    0.47
  -4   5   0    5.92    0.57
   4  -5   0    6.18    0.58
   4  -5   0    8.90    2.65
   1   4   0    6.28    0.61
  -4  -1   0    5.82    0.92
   1   4   0    6.61    0.61
  -1   5   0    5.63    0.59
  -1  -4   0    5.01    1.61
  -4   5   0    6.20    0.58
  -4   5   0    6.51    0.65
  -4   5   0    6.64    0.60
   1   4   0    6.47    0.64
  -1   5   0    7.17    0.65
   5  -1   0    4.47    0.87
   5  -1   0    6.26    0.66
   5  -1   0    5.67    0.64
   5  -1   0    6.19    1.15
   1   4   0    5.79    0.59
   4   1   0    5.26    0.69
  -5   4   0    6.32    0.81
  -4   5   0    6.66    0.61
  -1   5   0    6.53    0.61
   5  -4   0    4.83    0.69
   4   1   0    6.85    1.00
   5  -4   0    6.58    0.54
  -5   4   0    6.10    0.79
   4   1   0    7.64    0.67
   0   5   0    8.64    0.60
   0   5   0    9.68    0.80
   5   0   0    7.21    0.82
   5   0   0    7.22    1.10
   5   0   0    7.20    0.82
  -5   5   0    8.47    0.76
  -5   0   0    6.67    1.14
   5  -5   0    7.97    0.69
   5  -5   0    6.47    2.61
   0   5   0    9.46    0.79
   5  -5   0    7.19    0.84
   0   5   0   10.11    0.79
   0   5   0    8.10    0.57
  -5   5   0    9.05    0.77
  -5   5   0    7.82    0.87
  -5   5   0    7.13    0.81
   0   5   0    9.14    0.78
   5   0   0    7.43    1.37
   0  -5   0    8.50    2.30
  -5   5   0    8.27    0.72
  -5   0   0    7.75    1.11
   3   3   0    4.25    0.66
   3  -6   0    7.03    2.86
  -6   3   0    3.09    0.83
  -3  -3   0    5.64    1.53
   3   3   0    4.44    0.55
   6  -3   0    3.64    0.52
   6  -3   0    3.80    0.48
   3   3   0    4.50    0.56
   3   3   0    5.08    0.68
  -3   6   0    4.81    0.57
  -3   6   0    4.14    0.52
  -3   6   0    4.55    0.50
  -3   6   0    4.84    0.50
  -3   6   0    4.79    0.58
   3   3   0    4.67    0.56
  -3   6   0    4.69    0.45
   6  -3   0    3.69    1.20
  -6   3   0    3.45    0.78
   3   3   0    4.26    0.69
  -3  -3   0    2.86    0.76
   6  -3   0    3.69    0.81
   3   3   0    5.31    0.61
  -6   3   0    5.21    0.64
   2   4   0  147.82    7.95
  -4   6   0  144.63    7.94
   2   4   0  142.36    7.83
   2   4   0  145.40    8.01
  -4   6   0  147.10    7.95
  -4   6   0  144.57    7.93
  -4   6   0  141.50    7.91
   2   4   0  145.68    7.96
  -4   6   0  147.30    7.94
   2   4   0  153.40    7.84
   2  -6   0  171.14   10.55
   4   2   0  146.14    7.94
   4   2   0  149.04    8.14
  -4   6   0  149.30    7.96
  -2   6   0  148.81    7.92
  -2   6   0  142.96    7.94
   6  -2   0  150.80    8.71
  -6   4   0  135.12    7.85
   2   4   0  146.57    7.93
   6  -2   0  138.60    8.28
   6  -2   0  149.46    7.98
   6  -2   0  145.83    7.99
  -6   4   0  145.64    7.94
  -6   2   0  149.48    8.44
  -6   4   0  146.56    8.30
   4   2   0  144.31    7.92
  -2  -4   0  151.56    9.09
   6  -4   0  137.80    8.18
  -2   6   0  147.73    7.97
  -2   6   0  154.55    7.85
  -2   6   0  147.03    7.88
  -6   4   0  140.77    8.23
  -6   4   0  140.75    7.98
   2   4   0  148.01    7.96
   4   2   0  145.10    8.05
  -6   2   0  147.30    8.38
   4   2   0  150.96    8.27
   6  -4   0  148.31    7.92
  -4  -2   0  130.10    8.23
  -2  -4   0  130.38    8.07
  -2   6   0  146.06    7.97
  -4  -2   0  127.90    8.25
   2   4   0  145.71    8.03
  -6   1   0    0.82    0.71
   5  -6   0    0.16    0.30
   5  -6   0   -0.10    0.34
  -5   6   0   -0.05    0.33
   1  -6   0   -0.67    1.88
   5   1   0    1.63    0.95
   5   1   0    0.05    0.45
   5   1   0    0.87    0.77
  -1   6   0    0.25    0.37
  -6   5   0    0.04    0.51
   1   5   0    0.17    0.31
   6  -1   0    0.05    0.80
   6  -1   0    0.56    0.37
   6  -1   0    0.80    0.47
  -6   5   0    0.54    0.29
   6  -1   0   -0.15    0.96
  -6   1   0   -0.10    0.71
   1   5   0   -0.50    0.38
  -1   6   0    0.18    0.23
   1   5   0    0.22    0.19
  -6   5   0    0.52    0.47
   1   5   0    0.11    0.33
   1   5   0    0.01    0.20
   5   1   0   -0.60    0.47
  -5   6   0   -0.15    0.26
  -1  -5   0    0.28    1.39
  -5  -1   0   -0.57    0.71
  -5   6   0    0.28    0.35
  -5   6   0    0.27    0.38
  -5   6   0    0.24    0.30
   1   5   0    0.23    0.33
  -1   6   0   -0.15    0.20
  -1   6   0   -0.19    0.34
  -5  -1   0    0.20    0.62
  -1   6   0    0.41    0.34
  -5   6   0    0.30    0.28
  -6   5   0    0.06    0.39
  -1   6   0   -0.08    0.37
  -6   5   0    0.32    0.28
   6  -5   0   -0.10    0.26
   5   1   0   -0.12    0.33
   5  -6   0    1.14    1.96
   1   5   0   -0.09    0.32
   6  -5   0   -0.04    0.46
   0   6   0  547.36   28.00
   6   0   0  538.52   28.38
   6   0   0  485.81   28.17
  -6   0   0  541.05   28.51
  -6   6   0  511.12   28.12
   0   6   0  527.69   28.20
  -6   0   0  542.00   28.56
   0   6   0  516.42   28.09
   0   6   0  510.01   28.12
  -6   6   0  512.36   28.22
   6  -6   0  511.75   28.28
   0   6   0  510.00   27.97
  -6   6   0  516.07   28.25
  -6   6   0  512.62   28.09
   0   6   0  528.24   28.13
   0   6   0  510.23   28.11
   6   0   0  511.41   28.18
   6  -6   0  604.03   29.63
  -6   6   0  508.75   28.11
   6   0   0  564.35   28.67
   6  -6   0  506.32   28.08
   4   3   0    7.71    0.80
  -7   3   0    6.25    1.20
   3   4   0    7.25    0.89
   3   4   0    6.14    0.85
  -7   3   0    5.04    1.04
  -7   4   0    7.40    1.09
   7  -4   0    5.41    1.28
  -4   7   0    6.08    0.69
  -4   7   0    6.83    0.63
  -4   7   0    7.38    0.70
  -4  -3   0    6.78    1.02
   7  -3   0    6.80    0.72
   7  -3   0    7.44    0.78
  -7   4   0    6.79    0.67
  -3   7   0    6.68    0.75
  -4   7   0    5.78    0.66
   3   4   0    6.04    0.69
  -4   7   0    6.96    0.68
   7  -3   0    6.83    1.53
  -4   7   0    6.50    0.70
   4   3   0    7.87    1.01
   4   3   0    7.35    0.93
  -3   7   0    4.97    0.58
   3   4   0    7.80    0.87
   7  -3   0    6.38    1.13
   4   3   0    7.42    1.08
   4   3   0    6.21    0.71
   7  -4   0    5.12    1.02
   7  -4   0    6.69    0.68
  -7   4   0    7.56    0.82
  -7   4   0    7.13    1.20
   3   4   0    6.51    0.74
  -7   3   0    8.33    0.82
  -3   7   0    6.99    0.73
  -3   7   0    5.75    0.68
  -3  -4   0    7.28    1.02
   3   4   0    6.41    0.72
   3  -7   0   11.41    3.23
  -3  -4   0   12.03    2.07
  -4  -3   0    6.09    1.04
   4  -7   0   16.99    3.64
  -5   7   0    5.81    0.69
  -5   7   0    6.86    0.72
   7  -5   0    6.96    1.06
   7  -2   0    5.72    0.73
   7  -5   0    6.20    0.67
   7  -2   0    8.46    0.85
  -5   7   0    6.25    0.72
  -2   7   0    6.77    0.73
   5   2   0    6.45    1.13
   2   5   0    8.00    0.79
   2   5   0    6.62    0.73
  -7   2   0    9.16    1.36
   7  -2   0    5.74    1.50
   7  -2   0    6.96    1.22
  -2   7   0    7.61    0.79
   2  -7   0   12.82    3.08
  -5  -2   0    7.41    1.16
  -7   5   0    6.82    1.02
  -7   5   0    6.99    0.77
   5  -7   0    9.85    2.67
  -7   5   0    6.89    1.09
   5   2   0    6.73    1.23
   2   5   0    7.47    0.78
  -5   7   0    6.88    0.77
  -2  -5   0    6.99    2.06
  -7   5   0    8.40    0.77
  -2   7   0    5.74    0.71
   5   2   0    6.38    0.93
  -5   7   0    5.59    0.64
  -5   7   0    6.65    0.73
  -7   2   0    7.72    1.22
   5   2   0    6.24    0.72
  -5  -2   0    6.56    1.08
   2   5   0    6.93    0.58
   2   5   0    6.81    0.87
   2   5   0    6.50    0.81
  -2   7   0    7.25    0.73
   2   5   0    7.65    0.79
  -2   7   0    7.31    0.62
   6  -7   0   19.06    1.44
   7  -1   0   27.12    2.53
  -6   7   0   19.81    1.46
   1   6   0   21.82    1.53
   1   6   0   21.23    1.50
   1   6   0   19.60    1.44
  -1   7   0   21.48    1.52
  -7   6   0   19.52    1.72
  -7   1   0   20.75    2.17
  -1   7   0   19.61    1.28
   7  -6   0   20.62    1.41
  -6   7   0   20.91    1.54
   1   6   0   20.28    1.56
   1   6   0   21.21    1.53
  -7   6   0   20.65    1.54
   1   6   0   20.84    1.50
  -7   6   0   21.04    1.45
  -7   6   0   21.53    1.83
  -6   7   0   20.31    1.45
  -6   7   0   21.06    1.47
  -1   7   0   20.40    1.49
  -7   1   0   24.63    2.12
  -1   7   0   21.81    1.51
   7  -1   0   21.08    2.08
   7  -1   0   19.44    1.53
   1   6   0   22.30    1.30
  -1   7   0   18.88    1.49
   1  -7   0   32.89    4.14
   7  -1   0   21.59    1.62
  -1   7   0   21.09    1.32
   6   1   0   21.01    1.46
  -6  -1   0   19.94    1.97
   7  -6   0   20.13    1.79
   6   1   0   22.06    2.03
  -6  -1   0   24.50    2.18
  -6   7   0   21.41    1.47
  -7   6   0   19.07    1.45
   6   1   0   25.24    2.47
   6   1   0   19.40    1.63
  -6   7   0   21.98    1.61
   6   1   0   21.10    1.67
  -1  -6   0   28.78    3.53
   0   7   0   47.60    2.86
  -7   0   0   48.21    3.33
   7   0   0   59.06    3.96
  -7   7   0   50.98    3.10
   0   7   0   47.83    2.88
   0   7   0   46.72    2.83
   0   7   0   45.73    2.67
   7  -7   0   44.23    3.04
   7  -7   0   44.72    2.80
   7   0   0   45.82    2.95
   0   7   0   45.87    2.91
   7   0   0   44.16    2.91
   0   7   0   42.40    2.85
  -7   7   0   48.71    2.89
  -7   7   0   48.26    3.01
  -7   7   0   46.76    2.81
  -7   0   0   48.26    3.44
   7   0   0   51.30    3.41
  -7   7   0   47.55    2.83
  -7   7   0   44.11    2.82
   8  -4   0  419.90   22.61
   4   4   0  449.10   22.78
   4   4   0  410.11   22.72
  -4   8   0  418.69   22.61
  -4   8   0  422.27   22.54
  -8   4   0  410.72   22.65
  -8   4   0  422.45   23.03
  -4   8   0  413.31   22.63
   8  -4   0  403.96   23.32
   4   4   0  422.31   22.85
   4   4   0  424.43   22.62
   8  -4   0  400.44   22.95
   4   4   0  426.52   22.59
  -4   8   0  426.55   22.64
   3  -8   0    7.66    2.89
  -3   8   0    3.89    0.62
   5   3   0    3.39    0.60
   5   3   0    3.32    0.81
  -3  -5   0    5.72    1.78
   5   3   0    5.05    1.14
  -3   8   0    4.08    0.69
  -5   8   0    3.78    0.54
  -5  -3   0    3.02    0.94
  -5   8   0    3.22    0.58
  -5  -3   0    3.79    0.96
  -8   3   0    5.18    1.06
   8  -3   0    3.45    1.10
   3   5   0    3.55    0.64
  -8   5   0    4.26    0.60
  -3   8   0    3.26    0.66
  -3   8   0    4.29    0.53
   3   5   0    2.78    0.69
   3   5   0    2.89    0.59
  -8   5   0    2.91    1.02
   3   5   0    3.48    0.74
   3   5   0    3.02    0.77
  -5   8   0    3.59    0.51
  -3   8   0    3.23    0.62
   8  -3   0    1.50    1.28
  -8   3   0    3.78    1.10
  -5   8   0    2.74    0.56
   5  -8   0    5.29    2.40
   8  -5   0    1.73    0.87
   8  -5   0    3.50    0.57
   5   3   0    3.93    1.15
   8  -3   0    2.47    0.56
   3   5   0    4.75    0.67
  -8   3   0    4.48    0.68
  -8   5   0    3.06    0.67
  -5   8   0    2.78    0.57
   8  -3   0    3.73    0.69
  -5   8   0    3.38    0.56
   5   3   0    3.20    0.58
  -8   5   0    3.92    0.94
  -8   6   0   92.97    5.36
  -8   6   0   96.52    5.70
   6   2   0   92.45    5.42
   6   2   0  106.19    5.96
   2   6   0   90.71    5.31
  -8   2   0   94.88    5.84
  -2   8   0   88.22    5.13
   2   6   0   93.63    5.27
  -2   8   0   92.14    5.16
  -2   8   0   93.21    5.31
  -8   6   0   87.47    5.24
   2   6   0  101.40    5.44
  -6   8   0   94.32    5.29
  -8   6   0   93.28    5.29
   8  -6   0   88.35    5.62
   8  -6   0   88.02    5.24
  -6   8   0   93.08    5.31
   2   6   0   89.40    5.38
  -6  -2   0   97.08    5.67
   2   6   0   90.35    5.28
  -2   8   0   96.57    5.34
   6   2   0   99.31    5.67
   6   2   0   89.86    5.26
   8  -2   0   93.02    5.71
  -8   2   0   96.37    5.80
  -6   8   0   88.82    5.26
  -6   8   0   93.31    5.32
  -2   8   0   92.99    5.27
  -2   8   0   99.03    5.31
   8  -2   0   90.25    5.32
   8  -2   0   95.10    5.37
  -8   6   0   92.46    5.61
  -6   8   0   93.26    5.28
   6   2   0   89.87    5.46
  -6   8   0   95.13    5.30
   2   6   0   94.29    5.12
  -6  -2   0   94.10    5.71
  -7  -1   0    2.56    0.97
   8  -7   0    2.68    0.91
  -7   8   0    2.11    0.57
  -1   8   0    1.92    0.42
  -1   8   0    1.68    0.56
  -1   8   0    1.47    0.59
  -7   8   0    1.99    0.56
   1   7   0    2.31    0.42
  -8   7   0    2.31    0.82
  -1   8   0    2.56    0.68
  -1   8   0    2.18    0.60
   8  -1   0    1.23    0.57
  -1  -7   0    4.77    2.25
   1   7   0    1.68    0.56
  -7   8   0    1.84    0.64
   8  -7   0    3.06    0.59
  -7  -1   0    3.01    0.96
  -8   7   0    2.23    0.65
   1  -8   0    5.21    2.49
  -8   7   0    2.29    0.53
  -8   7   0    2.32    0.55
  -7   8   0    3.27    0.66
  -7   8   0    2.61    0.64
   8  -1   0    2.30    1.37
  -8   1   0    2.92    0.99
   7   1   0    3.65    1.35
   1   7   0    1.86    0.57
  -8   1   0    2.92    1.09
   1   7   0    2.88    0.73
   1   7   0    2.46    0.91
   7   1   0    2.16    0.70
  -8   7   0    2.60    0.80
   8  -1   0    1.54    0.66
   7   1   0    1.57    0.65
   8  -1   0    1.20    1.05
   7   1   0    1.55    1.05
  -7   8   0    1.61    0.55
   1   7   0    1.64    0.57
  -1   8   0    2.83    0.63
   8   0   0   67.45    4.45
   8   0   0   88.12    5.00
   0   8   0   70.22    4.45
   0   8   0   75.18    4.50
  -8   8   0   73.94    4.44
  -8   8   0   74.77    4.40
   8   0   0   70.57    4.50
   0   8   0   74.16    4.23
  -8   0   0   83.39    4.99
  -8   8   0   75.35    4.44
  -8   8   0   73.58    4.44
   0   8   0   74.86    4.42
   0   8   0   72.99    4.43
   8   0   0   90.57    5.39
  -8   8   0   77.68    4.66
   8  -8   0   72.28    4.69
  -8   8   0   77.63    4.60
  -8   0   0   80.79    4.90
  -5   9   0   38.03    2.36
  -4   9   0   36.29    2.49
   5   4   0   36.57    2.45
  -9   5   0   38.22    3.00
  -9   5   0   38.02    2.55
  -9   5   0   40.13    3.14
  -5   9   0   36.83    2.48
  -9   4   0   33.18    2.37
  -9   4   0   37.55    2.97
   9  -5   0   36.11    2.42
  -4   9   0   36.87    2.38
  -4   9   0   36.39    2.33
  -9   4   0   40.04    2.53
  -5   9   0   39.71    2.48
  -9   5   0   38.26    2.40
   4   5   0   39.67    2.74
  -4   9   0   38.83    2.48
  -9   4   0   43.16    3.15
  -5   9   0   39.06    2.46
   9  -5   0   38.61    3.06
   5   4   0   38.86    2.71
   9  -4   0   40.74    3.07
   9  -4   0   38.69    2.45
   4   5   0   36.68    2.49
   4   5   0   37.79    2.43
   5   4   0   38.44    2.40
  -4   9   0   38.79    2.46
  -9   3   0    2.56    0.99
  -9   6   0    4.22    1.11
  -3   9   0    3.93    0.57
   6   3   0    3.71    0.70
   6   3   0    3.57    0.92
  -9   3   0    3.36    0.73
  -9   6   0    4.06    1.03
   3   6   0    4.64    0.95
  -6   9   0    3.86    0.67
  -6   9   0    3.18    0.58
   6   3   0    5.19    1.26
  -9   3   0    4.71    1.23
  -3   9   0    3.18    0.71
  -3   9   0    2.72    0.51
   6   3   0    3.44    0.85
  -3   9   0    3.83    0.82
   3  -9   0    6.60    2.83
  -3   9   0    3.75    0.76
  -6  -3   0    4.39    1.09
  -9   6   0    2.52    0.60
   9  -6   0    4.07    0.77
   3   6   0    3.26    0.70
   9  -3   0    3.30    0.81
   9  -3   0    5.38    1.49
  -6   9   0    3.48    0.65
  -6   9   0    3.53    0.69
   9  -3   0    3.89    0.71
   9  -6   0    2.46    1.03
  -9   6   0    3.61    0.80
   3   6   0    3.86    0.74
  -3   9   0    3.19    0.67
  -6   9   0    4.14    0.67
   9  -3   0    1.75    1.01
  -9   6   0    4.33    0.66
   3   6   0    4.22    0.76
  -7   9   0   14.65    1.35
   2  -9   0   25.93    4.30
  -9   2   0   15.12    1.89
  -7   9   0   13.79    1.30
   7   2   0   14.40    1.49
   2   7   0   13.02    1.24
  -7   9   0   14.19    1.29
  -9   2   0   12.88    1.47
  -9   7   0   13.33    1.56
   9  -2   0   18.43    2.41
  -9   7   0   14.82    1.72
  -2   9   0   15.33    1.35
  -2   9   0   14.09    1.34
  -7  -2   0   16.76    1.73
   2   7   0   13.67    1.36
  -7   9   0   15.21    1.41
  -2   9   0   14.96    1.39
  -2  -7   0   24.04    3.30
  -2   9   0   13.94    1.34
   9  -2   0   13.18    1.35
   2   7   0   14.12    1.48
   7   2   0   19.73    2.02
  -9   7   0   15.57    1.30
   7   2   0   12.88    1.26
   9  -2   0   15.45    1.88
  -7  -2   0   14.66    1.70
  -9   7   0   17.63    1.53
  -7   9   0   14.70    1.30
  -9   7   0   13.12    1.31
   9  -7   0   12.61    1.64
  -2   9   0   14.35    1.12
  -7   9   0   13.64    1.34
   9  -2   0   14.67    1.43
  -9   2   0   15.82    1.81
   2   7   0   14.34    1.37
   7   2   0   15.03    1.55
   1  -9   0   10.55    3.05
   1   8   0    4.57    0.85
   1   8   0    5.70    1.03
   9  -1   0    4.50    1.62
  -8   9   0    5.16    0.80
   1   8   0    4.63    0.86
  -9   8   0    5.11    0.84
   9  -1   0    3.62    1.24
  -9   1   0    3.60    1.13
  -9   1   0    4.86    1.28
  -8   9   0    6.06    0.89
  -8   9   0    6.11    0.93
  -8   9   0    4.10    0.86
  -1   9   0    4.27    0.84
  -1   9   0    5.16    0.63
  -9   8   0    5.64    1.07
  -1   9   0    3.81    0.85
  -8   9   0    4.09    0.86
  -1  -8   0   10.38    2.68
  -9   8   0    5.63    0.97
  -9   8   0    4.51    0.81
  -1   9   0    4.64    0.80
  -1   9   0    4.14    0.77
   9  -1   0    4.55    0.87
  -8  -1   0    6.58    1.24
  -9   8   0    5.95    1.10
   1   8   0    5.16    0.84
   8   1   0    4.44    0.90
  -8  -1   0    6.62    1.28
  -8   9   0    5.29    0.83
  -9   8   0    5.68    0.88
   9  -1   0    3.77    0.82
   8   1   0    5.40    0.97
   9  -8   0    4.63    1.14
   8   1   0    5.75    1.41
  -9   9   0    5.53    0.89
  -9   9   0    5.99    0.93
   0  -9   0   11.24    3.13
   9   0   0    3.85    0.82
  -9   0   0    3.15    1.10
   0   9   0    4.89    0.84
   9   0   0    4.41    0.98
  -9   0   0    6.89    1.37
   9   0   0    5.44    1.40
  -9   9   0    4.08    0.98
  -9   9   0    5.25    0.98
  -9   9   0    5.19    0.92
  -9   9   0    4.94    1.01
   0   9   0    4.08    0.81
   0   9   0    5.08    1.02
   0   9   0    3.67    0.88
  -5  10   0   -0.10    0.60
  -5  10   0    0.95    0.57
   5   5   0    0.68    0.95
 -10   5   0    2.55    1.12
   5   5   0    0.74    0.59
  10  -5   0   -0.35    1.05
 -10   5   0    1.98    1.21
  -5  10   0    0.93    0.56
 -10   5   0    1.16    0.74
   5 -10   0    3.62    2.53
 -10   5   0    1.46    0.54
  -5  10   0    0.82    0.61
  -5  10   0    0.51    0.61
   5   5   0    1.21    0.62
  -6  10   0   63.54    3.80
  -4  10   0   58.38    3.58
  -6  10   0   62.22    3.81
 -10   4   0   65.12    4.33
 -10   4   0   66.93    3.82
  -4  10   0   62.46    3.62
  10  -6   0   63.96    4.39
 -10   6   0   62.83    4.27
 -10   6   0   61.18    3.69
 -10   6   0   68.18    4.47
 -10   6   0   59.90    3.74
  -6  10   0   62.21    3.68
 -10   4   0   70.09    4.50
   4   6   0   56.52    3.79
  -6  10   0   63.76    3.84
   4   6   0   59.24    3.73
  -4  10   0   63.79    3.73
  10  -4   0   58.84    3.74
   4   6   0   64.77    4.08
 -10   4   0   55.84    3.65
   6   4   0   60.91    3.77
  -4  10   0   62.29    3.77
   6   4   0   57.33    3.98
   6   4   0   62.55    3.98
  10  -4   0   68.64    4.41
  -4  10   0   59.27    3.81
  -4  10   0   63.46    3.80
 -10   6   0   57.02    3.83
 -10   7   0    0.51    0.96
 -10   3   0    0.65    0.96
   3 -10   0   -0.22    2.51
  -3  10   0   -0.31    0.65
 -10   3   0    1.11    1.07
   7   3   0    0.36    0.77
   7   3   0    0.20    0.86
  10  -7   0    0.71    1.12
  10  -3   0   -0.34    0.54
   3   7   0    1.40    1.02
 -10   7   0   -0.43    0.89
   3   7   0    0.20    0.63
  -3  10   0   -0.29    0.60
  -3  10   0    0.38    0.61
  -3  10   0    0.01    0.66
  -7  10   0    1.08    0.73
  10  -3   0    0.48    0.74
  -7  10   0    0.37    0.67
 -10   7   0    0.74    0.80
 -10   7   0    0.41    0.61
  -7  10   0    0.18    0.60
  -7  10   0    0.42    0.63
   7   3   0   -0.80    1.82
 -10   3   0    0.67    0.67
   3   7   0    0.58    0.75
  10  -3   0   -0.11    1.09
 -10   7   0    0.17    0.51
  -3  10   0   -0.12    0.47
   7   3   0    0.58    0.57
 -10   8   0  223.01   12.95
  10  -8   0  244.15   13.44
  -2  10   0  229.26   12.75
  10  -2   0  257.88   13.41
  10  -2   0  219.77   12.94
  10  -2   0  223.86   12.99
  -8  10   0  229.52   12.94
  -8  10   0  231.78   12.99
   2   8   0  241.77   13.12
  -8  10   0  225.70   12.90
  -8  10   0  231.32   12.95
   2   8   0  232.08   12.93
 -10   8   0  263.73   13.44
  -2  10   0  232.26   12.93
  -8  10   0  237.45   13.00
 -10   8   0  241.38   13.31
  -2  10   0  223.11   12.98
   8   2   0  281.43   13.41
 -10   2   0  241.69   13.36
   8   2   0  223.45   13.03
   2   8   0  236.12   13.01
 -10   8   0  231.89   12.96
 -10   8   0  236.71   13.02
 -10   2   0  238.46   13.40
 -10   8   0  228.70   12.91
  -8  10   0  225.21   13.08
   8   2   0  223.90   13.01
  -8  -2   0  236.50   13.26
  -2  10   0  240.61   12.96
 -10   9   0    8.66    1.11
 -10   9   0    9.75    1.43
 -10   9   0    6.69    1.04
   1   9   0    8.11    1.07
   1   9   0    7.39    1.31
  -9  10   0    7.51    1.23
   1   9   0    6.54    1.08
 -10   9   0    7.24    1.14
  -1  10   0    8.18    1.22
  -9  10   0    9.56    1.17
  -9  -1   0    7.49    1.38
   9   1   0    7.28    1.08
   9   1   0    7.83    1.25
  -9  10   0    9.82    1.26
  10  -1   0    9.89    1.62
  -1  10   0    7.98    1.13
 -10   1   0    8.26    1.45
  -9  10   0    8.87    1.12
  10  -1   0    7.64    1.09
  10  -1   0    8.50    1.20
  -9  10   0    9.96    1.23
  -1  10   0    8.19    0.85
 -10   9   0    6.82    1.08
  -9  10   0    9.79    1.20
 -10   1   0   11.48    1.68
  -9  -1   0    8.30    1.50
  -1  10   0    8.31    1.22
   9   1   0   10.05    1.67
 -10   9   0    8.10    1.38
 -10  10   0   44.09    3.22
 -10  10   0   45.52    3.00
 -10   0   0   47.31    3.45
 -10  10   0   44.60    3.07
  10   0   0   40.64    3.04
   0  10   0   47.03    3.29
 -10   0   0   46.00    3.39
  10   0   0   51.04    3.60
   0  10   0   41.54    3.11
  10   0   0   42.84    3.10
   0  10   0   40.20    2.99
 -10  10   0   43.24    3.12
 -10  10   0   48.66    3.27
 -11   6   0   12.72    1.83
  -5  11   0   10.91    1.33
  -5  11   0   11.10    1.10
 -11   5   0   12.78    1.84
  -5  11   0    9.79    1.27
   6   5   0    9.18    1.47
  -6  11   0   11.48    1.46
  -6  11   0   13.35    1.22
   6   5   0   13.01    1.59
   5   6   0   14.34    1.46
   5   6   0   11.95    1.32
 -11   5   0   13.35    1.37
  -6  11   0   13.03    1.38
  11  -5   0   13.13    1.93
 -11   5   0   10.81    1.80
   6   5   0    9.09    1.22
 -11   6   0   13.82    1.89
   5   6   0   12.69    1.64
  11  -6   0    9.73    1.75
 -11   6   0   12.08    1.37
  -5  11   0    9.38    1.19
 -11   4   0    4.48    1.36
 -11   7   0    3.43    1.25
 -11   4   0    3.77    1.34
  -7  11   0    4.68    0.96
   4   7   0    4.21    0.91
  -4  11   0    3.73    0.70
  -7  11   0    6.27    1.05
 -11   7   0    3.58    1.22
   7   4   0    2.55    1.02
   7   4   0    3.42    1.07
  -4  11   0    2.50    0.84
   4   7   0    5.07    1.29
 -11   4   0    3.48    0.90
   4   7   0    4.56    1.06
  11  -7   0    3.75    1.48
  11  -4   0    4.54    1.38
   7   4   0    3.58    0.81
 -11   7   0    3.58    1.00
  -4  11   0    3.17    0.96
  -4  11   0    3.24    1.00
  -7  11   0    4.73    0.87
   3   8   0   26.01    2.27
  11  -3   0   26.50    2.51
  -3  11   0   20.10    1.89
  11  -3   0   18.34    1.83
  -8  11   0   20.71    1.96
  -3  11   0   20.37    1.62
 -11   3   0   25.79    2.57
 -11   3   0   19.10    1.75
  -3  11   0   23.00    1.91
 -11   8   0   21.76    2.32
 -11   3   0   18.99    2.25
  -8  11   0   21.77    1.86
  -3  11   0   19.48    1.86
 -11   8   0   25.98    2.51
   8   3   0   23.88    2.06
   8   3   0   19.95    1.96
 -11   8   0   24.26    2.08
   3   8   0   21.22    1.90
  -8  11   0   21.09    1.88
   3   8   0   21.52    2.01
  11  -8   0   21.96    2.50
  11  -3   0   21.94    2.03
   2   9   0   41.00    3.23
   9   2   0   36.98    2.87
  -9  11   0   38.53    2.81
  11  -2   0   41.58    2.93
   9   2   0   40.19    3.00
 -11   9   0   43.45    3.34
  -2  11   0   39.60    2.83
 -11   2   0   43.69    3.39
   2   9   0   38.41    2.95
 -11   2   0   39.75    2.78
 -11   9   0   42.40    3.41
   2   9   0   37.01    2.83
 -11   2   0   42.95    3.32
  -9  11   0   42.17    2.84
  -2  11   0   38.54    2.96
 -11   9   0   44.85    3.01
  -9  11   0   43.83    2.95
  11  -2   0   48.74    3.50
  -2  11   0   37.36    2.52
  -2  11   0   40.08    2.93
  11  -2   0   36.39    2.77
 -11  10   0    0.66    0.94
 -10  11   0    0.78    0.92
  -1  11   0    1.83    1.05
  -1  11   0    2.13    1.10
 -11   1   0    0.53    1.11
 -10  11   0    0.71    0.93
 -10  11   0    0.57    0.83
  11  -1   0    0.89    0.78
  10   1   0    1.80    0.98
  11  -1   0    1.04    1.26
   1  10   0    0.74    0.92
 -11  10   0    0.31    1.03
   1  10   0    1.00    1.20
 -10  11   0    0.79    0.85
  10   1   0    2.23    1.22
 -11   1   0    1.48    1.08
  -1  11   0    1.11    0.89
 -11  10   0   -0.22    0.93
  11  -1   0    0.76    0.89
  10   1   0    1.65    0.86
   1  10   0    1.55    0.88
 -11  11   0   15.97    1.76
 -11  11   0   15.17    1.75
  11   0   0   13.76    1.54
 -11  11   0   17.97    1.81
 -11   0   0   15.41    1.87
   0  11   0   12.80    1.65
  11   0   0   20.60    2.22
   0  11   0   17.26    1.97
  11   0   0   17.29    1.76
 -11  11   0   13.73    1.70
 -12   6   0  173.35    9.86
   6   6   0  167.55    9.55
   6   6   0  158.18    9.64
  -6  12   0  167.06    9.44
  -6  12   0  158.44    9.18
 -12   6   0  171.84    9.89
  12  -6   0  180.80    9.96
   6   6   0  154.93    9.33
  -6  12   0  157.36    9.32
 -12   6   0  169.02    9.33
 -12   5   0    2.26    1.30
   5   7   0    0.53    1.14
  -7  12   0    1.74    1.04
  12  -5   0    2.12    1.38
  -5  12   0   -0.44    0.78
   7   5   0    0.00    1.05
 -12   7   0    1.99    1.32
   7   5   0    0.67    0.74
 -12   7   0    0.32    0.88
 -12   5   0   -0.10    0.81
   7   5   0    0.64    1.02
   5   7   0    1.84    1.18
 -12   7   0   -0.44    1.20
   5   7   0    0.80    0.82
   5   7   0    1.26    0.76
  -5  12   0    0.62    0.88
 -12   5   0    0.76    1.19
  -5  12   0    0.90    0.69
  -7  12   0    1.06    0.75
  12  -7   0    0.82    1.49
  -7  12   0    0.50    0.83
 -12   4   0   39.04    3.41
   4   8   0   41.68    3.20
  -8  12   0   40.00    2.76
 -12   8   0   40.64    3.45
  -4  12   0   35.90    2.50
   4   8   0   36.92    2.69
  -4  12   0   34.14    2.73
  -8  12   0   38.58    2.88
   8   4   0   41.90    3.00
  12  -8   0   38.29    3.65
 -12   8   0   36.45    3.40
  -4  12   0   40.24    2.91
   8   4   0   36.62    2.98
   4   8   0   35.87    2.82
 -12   4   0   38.86    3.37
  -8  12   0   38.66    2.71
 -12   8   0   35.84    2.86
  12  -4   0   41.34    3.56
  -3  12   0   -0.33    0.87
  -3  12   0   -1.22    0.91
 -12   9   0   -0.79    1.02
 -12   9   0    0.30    1.23
  12  -3   0    0.71    1.28
  -3  12   0    1.40    0.64
  -9  12   0    0.67    0.98
 -12   3   0    0.03    1.15
  -9  12   0    0.26    0.87
 -12   9   0   -0.70    1.22
  -9  12   0   -0.14    0.83
 -12   3   0    1.25    1.22
   9   3   0    0.42    0.99
   9   3   0    0.63    0.84
   3   9   0   -0.91    0.85
   3   9   0    0.75    1.21
   3   9   0    1.35    0.83
 -10  12   0   30.09    2.67
  12  -2   0   29.68    2.56
  10   2   0   33.01    2.65
 -10  12   0   27.53    2.51
 -12   2   0   28.54    2.33
 -12   2   0   30.92    2.93
 -12  10   0   29.93    2.66
   2  10   0   30.30    2.60
 -10  12   0   33.70    2.67
 -12  10   0   33.52    3.00
  -2  12   0   30.98    2.64
  10   2   0   26.19    2.49
   2  10   0   31.34    2.97
  12  -2   0   38.30    3.15
  -1  12   0    4.16    1.29
  12  -1   0    4.66    1.14
   1  11   0    2.81    1.42
 -11  -1   0    5.20    1.11
  11   1   0    2.98    0.99
 -11  12   0    1.25    1.13
   1  11   0    3.90    1.17
  12  -1   0    4.86    1.44
  11   1   0    2.41    1.01
 -12  11   0    4.12    1.25
 -12   1   0    3.90    0.97
 -12  11   0    2.77    1.15
 -12   1   0    5.03    1.29
  12   0   0  100.21    5.80
  12   0   0   86.10    5.70
   0  12   0   98.12    5.92
 -12  12   0   99.64    5.83
 -12   0   0   96.24    5.73
 -13   7   0   27.57    2.37
  -6  13   0   24.70    2.14
  13  -7   0   35.97    3.56
   7   6   0   28.66    2.68
   7   6   0   26.24    2.59
  13  -6   0   35.63    3.36
  -6  13   0   31.74    2.62
  -7  13   0   30.28    2.59
 -13   6   0   24.81    2.75
  -7  13   0   26.13    2.20
   7   6   0   25.57    2.29
   6   7   0   25.56    2.41
   6   7   0   29.62    2.96
   6   7   0   34.31    2.81
 -13   7   0   30.08    3.10
 -13   8   0    1.66    1.01
 -13   8   0    0.63    1.40
   5   8   0   -0.24    1.21
   8   5   0    2.42    1.13
 -13   5   0    1.42    1.31
   5   8   0    2.47    1.28
  -5  13   0    1.08    0.99
  13  -5   0    2.04    1.43
  -8  13   0    0.20    0.87
  -5  13   0    0.47    0.75
   5   8   0    2.32    0.96
   8   5   0    1.69    1.09
  -8  13   0    1.79    1.02
  13  -8   0    1.76    1.53
   4   9   0   12.59    1.56
   9   4   0   15.34    1.76
   9   4   0   12.96    1.62
  13  -4   0   16.68    2.15
  -4  13   0   11.90    1.50
  -4  13   0   12.03    1.62
 -13   9   0   15.09    2.06
  -9  13   0   14.99    1.74
   4   9   0   15.26    1.89
  -9  13   0   14.44    1.52
 -13   9   0   15.11    1.69
 -13   4   0   14.07    1.98
  10   3   0    7.87    1.31
   3  10   0    8.68    1.61
  -3  13   0    8.63    1.54
 -10  13   0    7.61    1.36
 -13   3   0    7.44    1.53
   3  10   0    7.47    1.38
 -13  10   0    7.80    1.63
 -10  13   0    7.74    1.42
 -13  10   0    7.36    1.36
  13  -3   0    8.69    1.76
  10   3   0    9.08    1.45
 -13  11   0    1.58    1.20
 -13  11   0    4.22    1.20
 -11  13   0    4.42    1.22
  11   2   0    2.76    1.03
   2  11   0    2.49    1.13
   2  11   0    2.88    1.48
  11   2   0    3.49    1.08
 -13   2   0    4.76    1.33
  -2  13   0    3.44    1.25
 -11  -2   0    3.18    1.03
  13  -2   0    3.48    1.40
   1  12   0    9.83    1.64
 -12  -1   0    9.43    1.30
  -1  13   0    6.71    1.45
  12   1   0    8.45    1.40
 -13   1   0    7.67    1.25
 -12  13   0   10.21    1.49
 -13  12   0   10.08    1.86
  12   1   0    8.69    1.38
 -13  12   0   10.69    1.54
   7   7   0   -0.04    1.03
 -14   7   0    0.04    1.32
  14  -7   0   -0.30    1.44
   7   7   0   -0.70    0.89
  -7  14   0    0.41    1.06
  -7  14   0    0.43    0.77
  -7  -7   0    2.05    1.11
   7   7   0   -0.42    1.10
   6   8   0   21.85    2.09
 -14   8   0   20.61    2.04
  14  -8   0   23.94    2.68
  -8  14   0   22.45    2.04
  -8  -6   0   30.62    2.47
 -14   8   0   24.79    2.62
   8   6   0   26.59    2.27
   6   8   0   19.81    2.37
  -8  14   0   20.39    2.16
  -6  -8   0   28.28    2.51
  14  -6   0   25.12    2.73
 -14   6   0   24.89    2.60
   6   8   0   25.90    2.37
  -6  14   0   21.54    2.25
  -6  14   0   22.14    1.95
   8   6   0   20.82    2.22
   5   9   0   -0.01    0.95
   5   9   0    0.65    1.29
  -5  -9   0    0.73    1.07
 -14   9   0    0.36    1.00
 -14   9   0    0.26    1.25
  -9  14   0    0.16    0.89
  -9  14   0   -0.87    1.08
  -5  14   0    1.18    1.16
   9   5   0    0.26    0.99
  14  -5   0   -0.19    1.36
  -5  14   0    0.82    0.98
  -9  -5   0    0.88    0.98
   5   9   0    0.21    1.12
 -14   5   0   -0.13    1.22
   9   5   0    0.20    0.99
   4  10   0   88.24    5.41
   4  10   0   77.94    5.59
  14  -4   0   99.76    5.75
 -14   4   0   85.12    5.57
 -10  -4   0   87.75    5.29
 -10  14   0   81.54    5.44
 -14  10   0   85.41    5.16
  -4  14   0   86.42    5.36
 -10  14   0   85.01    5.17
  10   4   0   87.71    5.30
  10   4   0   78.01    5.27
 -14  10   0   81.94    5.60
   4  10   0   79.76    5.26
   1   0  -1    7.41    0.40
   1  -1  -1    6.76    0.64
   0   1  -1    6.89    0.43
   1   0   1    6.52    0.51
   0  -1  -1    6.76    0.43
  -1   1   1    7.06    0.41
  -1   1   1    6.88    0.41
  -1   0   1    6.50    0.40
  -1   1   1    6.69    0.46
   0   1   1    6.80    0.47
   1   0   1    7.80    0.50
  -1   1   1    7.66    0.69
   0  -1  -1    7.33    0.44
   0  -1  -1    7.33    0.65
   0   1  -1    7.63    0.44
  -1   0  -1    7.51    0.54
   0  -1   1    6.48    0.43
   0  -1   1    6.71    0.47
   1  -1  -1    6.52    0.53
   1  -1   1    6.06    0.58
   0   1   1    7.31    0.45
   1   0  -1    7.45    0.56
  -1   0   1    6.25    0.47
  -1   0   1    6.37    0.40
   0   1   1    7.12    0.43
   0   1   1    6.13    0.59
   0   1   1    7.36    0.46
   1   0  -1    7.26    0.40
   1  -1  -1    7.37    0.40
  -1   0   1    6.74    0.55
  -2   1   1    1.02    0.36
  -2   1  -1    2.27    0.77
   1   1  -1    0.86    0.30
   0   2   1  755.99   38.51
  -2   0  -1  754.05   38.53
   0  -2  -1  653.76   38.82
  -2   2   1  758.97   38.58
   0  -2   1  665.23   38.45
  -2   2   1  726.98   38.72
   0   2   1  706.64   38.45
  -2   2   1  732.29   38.72
   0   2  -1  758.34   38.48
  -2   0   1  736.30   38.61
   0   2   1  764.68   38.50
   0   2  -1  756.21   38.54
   0   2  -1  777.15   38.43
   2  -2   1  799.76   38.53
   2   0   1  726.92   38.47
  -2   2   1  737.18   38.57
   2  -2   1  702.50   38.47
  -2   0   1  610.54   38.56
  -2   0   1  713.70   38.45
   2   0   1  700.21   38.49
   0   2   1  720.38   38.44
   2   0  -1  717.28   38.51
  -2   2   1  745.21   38.54
  -2   2   1  750.98   38.44
   0   2   1  747.76   38.45
   0  -2  -1  698.21   38.44
  -2   2  -1  700.99   38.58
  -2   0  -1  636.30   38.65
   2   0  -1  736.15   38.46
   2   0  -1  736.39   38.60
   2   0  -1  795.20   38.45
   2  -2  -1  686.05   38.48
   2  -2  -1  745.93   38.56
   2  -2  -1  672.40   38.60
  -2   2  -1  642.74   38.57
   2  -2  -1  713.86   38.69
  -2   2   1  707.88   38.67
   2   0   1  793.67   38.50
   2   0   1  637.34   38.58
  -2   3   1   16.43    1.28
  -2   3   1   18.73    1.14
  -2  -1  -1   20.13    1.17
  -1   3  -1   20.88    1.15
  -3   2  -1   19.22    1.33
   2   1  -1   20.40    1.12
   3  -2  -1   19.72    1.35
   2   1  -1   19.48    1.23
  -3   1   1   18.04    1.51
  -2   3   1   18.97    1.15
   3  -1   1   17.20    1.31
   1   2   1   19.69    1.11
   2  -3   1   18.29    1.17
  -3   2  -1   16.81    1.58
  -1  -2   1   16.67    1.15
  -2   3   1   19.39    1.17
  -2  -1  -1   21.24    1.18
   3  -1   1   21.60    1.22
   1   2   1   19.63    1.17
   3  -1   1   14.61    1.50
   3  -1   1   19.35    1.18
   1   2   1   21.11    1.10
   3  -2  -1   21.47    1.12
   3  -1   1   17.67    1.19
  -3   1   1   16.74    1.47
  -1   3  -1   20.27    1.15
   3  -2  -1   19.73    1.23
   2   1  -1   20.33    1.31
   1   2   1   19.03    1.18
  -3   1   1   16.32    1.14
  -1   3  -1   18.28    1.10
   3  -2  -1   18.20    1.55
   2  -3   1   19.94    1.15
   2   1  -1   20.00    1.19
   2  -3   1   14.87    1.95
   2   1  -1   20.85    1.12
  -3   2  -1   17.24    1.47
   1   2   1   18.93    1.11
  -2   3   1   20.33    1.15
  -1   3  -1   20.23    1.08
   1  -3  -1   19.81    2.03
   1  -3  -1   17.95    1.13
  -2   3   1   19.30    1.15
  -3   1   1   17.25    1.39
  -2   3   1   15.68    1.46
   1   2   1   19.02    1.24
   1   2   1   19.06    1.17
  -1   3  -1   20.52    1.15
   2   1  -1   20.11    1.12
  -2  -1  -1   17.91    1.92
  -1   3  -1   16.61    1.96
  -3   2   1   20.42    1.10
  -2   3  -1   17.79    1.13
  -1   3   1   19.30    1.11
   2   1   1   14.58    1.49
   1  -3   1   16.91    1.15
   1   2  -1   19.68    1.25
  -2  -1   1   17.07    1.14
  -3   1  -1   19.48    1.35
  -3   2   1   19.29    1.16
   1   2  -1   20.41    1.14
  -3   2   1   18.22    1.34
  -1   3   1   19.51    1.18
   2   1   1   17.04    1.28
  -1   3   1   16.17    1.34
   1  -3   1   13.38    2.50
  -2   3  -1   21.03    1.15
   3  -1  -1   20.20    1.21
  -1  -2  -1   15.19    2.08
   3  -2   1   17.66    1.24
  -3   2   1   21.38    1.14
   2  -3  -1   18.89    1.11
  -1   3   1   19.97    1.17
   2  -3  -1   19.14    1.15
   1   2  -1   20.75    1.13
  -1   3   1   21.67    1.13
  -2   3  -1   19.59    1.15
  -3   1  -1   16.95    1.63
  -2   3  -1   15.96    1.68
  -3   2   1   21.44    1.71
  -3   2   1   17.39    1.27
   2   1   1   21.31    1.21
   1   2  -1   20.14    1.14
   3  -2   1   21.45    1.16
   2  -3  -1   17.51    1.66
  -2  -1   1   20.38    1.30
   2   1   1   20.81    1.19
  -2   3  -1   17.29    1.20
   2   1   1   19.04    1.17
  -3   1  -1   15.11    1.24
   3  -1  -1   20.31    1.60
  -1  -2  -1   20.44    1.21
  -1   3   1   20.26    1.16
   1   2  -1   20.57    1.19
   0   3   1   16.27    1.01
   3   0   1   16.13    1.20
   0   3   1   16.11    1.02
   3  -3   1   16.53    0.99
   0  -3   1   11.97    2.27
   0   3   1   15.78    1.02
  -3   0  -1   13.76    1.41
  -3   3  -1   17.38    1.28
   3   0   1   16.31    1.15
  -3   3   1   16.51    1.08
   0   3   1   16.50    0.93
   3  -3  -1   12.74    1.50
  -3   0  -1   11.39    1.47
  -3   3   1   15.61    1.11
   3   0  -1   18.44    1.30
  -3   0   1   17.22    0.99
   3   0  -1   17.57    0.99
  -3   3  -1   16.36    0.99
   0   3  -1   15.92    0.98
   3   0   1   10.29    1.56
   0   3  -1   15.96    0.90
  -3   3   1   15.54    0.95
  -3   3   1   16.18    0.96
   3   0  -1   15.84    1.10
   0   3   1   15.98    1.01
  -3   3   1   14.77    1.04
   0  -3  -1   12.46    2.32
  -3   0  -1   19.96    1.26
   3   0  -1   17.64    1.45
   3  -3  -1   12.40    1.08
   3   0   1   13.61    1.10
   0   3   1   16.24    0.94
  -3   3  -1   16.58    1.18
   3   0   1   13.80    1.36
   0   3  -1   16.05    0.99
  -3   3   1   14.67    0.99
  -3   3  -1   16.00    1.01
   0   3  -1   16.43    1.00
   2  -4   1   -0.37    1.65
   2   2  -1    0.46    0.21
   2   2  -1    0.80    0.38
   2   2  -1    1.03    0.43
   2   2   1    0.82    0.39
   4  -2   1    0.96    0.36
   4  -2   1    0.42    0.35
  -2   4  -1    0.45    0.21
  -4   2   1    0.94    0.48
   2   2  -1    1.06    0.39
   4  -2  -1    1.45    0.50
  -4   2   1    1.26    0.43
  -4   2  -1    1.28    0.65
  -2  -2  -1    2.21    1.14
  -2   4   1    0.28    0.23
   2   2   1    0.55    0.22
  -2   4   1    0.51    0.25
  -2   4   1    0.50    0.22
  -2  -2   1   -0.09    0.64
  -4   2  -1    0.84    0.47
  -2   4   1    0.43    0.26
   2  -4  -1    2.64    1.30
  -4   3  -1    4.39    0.73
  -3  -1  -1    4.15    0.70
  -4   1   1    3.17    0.69
   1   3   1    4.39    0.47
   4  -1   1    4.03    0.50
   4  -1   1    4.67    1.05
   3   1  -1    3.81    0.53
  -1   4  -1    3.46    0.39
   1   3   1    4.58    0.38
  -1  -3   1    5.70    1.55
   3   1  -1    5.01    0.45
   1   3   1    5.29    0.54
   3   1  -1    2.71    0.44
   1   3   1    4.73    0.37
   3   1  -1    4.63    0.41
   4  -1   1    3.97    0.48
  -3   4   1    4.44    0.45
   4  -1   1    3.26    0.64
  -3   4   1    4.38    0.47
  -3   4   1    5.33    0.46
  -1   4  -1    3.38    0.41
   3  -4   1    4.63    0.44
   4  -3  -1    4.60    0.39
  -1   4  -1    4.68    0.37
  -3   4   1    3.27    0.38
   1   3   1    4.14    0.47
  -1   4  -1    3.93    0.44
   4  -3  -1    4.41    0.82
  -3  -1  -1    3.97    0.99
   3   1  -1    3.62    0.59
   3  -4   1    4.70    1.46
  -3   4   1    5.46    0.48
  -4   3  -1    2.91    0.57
   4  -3  -1    5.25    0.62
   1   3   1    4.80    0.49
   1  -4  -1    4.39    1.54
   4  -3  -1    4.06    0.57
  -3   4   1    4.77    0.45
  -4   1   1    3.83    0.79
  -3  -1  -1    4.82    0.52
   1   3   1    4.18    0.40
   1   3  -1    5.48    0.51
   1   3  -1    4.89    0.32
   1   3  -1    4.61    0.57
  -4   3   1    3.95    0.59
   3  -4  -1    4.74    0.47
  -3  -1   1    2.32    0.84
   1  -4   1    2.93    1.99
   4  -1  -1    5.01    0.92
   3   1   1    3.38    0.82
  -1  -3  -1    3.24    1.33
   4  -1  -1    4.14    0.49
   3   1   1    5.04    0.64
  -4   3   1    3.89    0.38
   4  -3   1    3.64    0.53
  -4   3   1    4.90    0.35
  -1   4   1    4.21    0.45
  -3   4  -1    3.78    0.43
  -4   1  -1    3.67    0.84
  -1   4   1    3.84    0.46
  -3   4  -1    3.61    0.74
  -1   4   1    4.40    0.48
  -1   4   1    4.61    0.38
   1   3  -1    3.93    0.40
  -3   4  -1    3.96    0.41
  -3   4  -1    3.93    0.40
  -4   3   1    4.06    0.58
  -3  -1   1    3.31    0.83
   3   1   1    4.59    0.53
   1   3  -1    3.89    0.40
  -4   3   1    4.35    0.48
   1   3  -1    4.45    0.28
  -4   1  -1    3.53    0.69
   4  -3   1    5.13    0.46
   4  -1  -1    3.45    0.66
   4  -1  -1    4.68    0.48
   3   1   1    4.29    0.75
  -3   4  -1    4.25    0.42
   3  -4  -1    5.75    1.18
  -1   4   1    4.37    0.39
   1   3  -1    4.51    0.42
  -1   4   1    4.79    0.43
  -3   4  -1    3.78    0.47
   3   1   1    4.58    0.59
   0   4  -1  588.22   29.49
  -4   4   1  568.08   29.61
  -4   4  -1  537.34   29.48
   4  -4  -1  575.64   29.44
   0   4  -1  570.08   29.47
   0   4  -1  579.90   29.49
   4  -4  -1  495.03   29.71
   4   0  -1  557.57   29.82
   4  -4  -1  550.00   29.87
  -4   4   1  569.85   29.59
  -4   4  -1  572.38   29.50
  -4   4  -1  554.02   29.63
  -4   0   1  484.72   29.86
   0   4   1  542.45   29.49
  -4   4  -1  565.23   29.50
   4  -4   1  523.50   29.58
   4   0   1  539.17   29.56
   4   0   1  516.00   29.94
   4   0  -1  532.77   29.53
   0   4  -1  590.78   29.50
   0   4   1  559.59   29.51
   0   4   1  577.38   29.43
   4   0   1  583.55   29.52
  -4   4   1  556.34   29.46
  -4   0  -1  523.37   29.76
   0   4  -1  600.13   29.41
  -4   0   1  482.88   29.89
   4  -4  -1  517.68   29.55
   4   0  -1  547.32   29.65
  -4   4   1  568.97   29.51
   4   0  -1  590.32   29.46
   4   0   1  558.57   29.59
   4  -4   1  581.79   29.49
   0   4   1  555.28   29.49
  -4   0  -1  523.20   29.82
   4   0   1  513.32   29.71
   0  -4  -1  510.37   30.57
   0   4   1  581.40   29.43
  -4   4  -1  542.88   29.61
  -4   4   1  552.18   29.47
   0   4   1  549.53   29.51
  -2   5  -1    0.45    0.26
   5  -3  -1    1.13    0.52
   3   2  -1    0.76    0.26
   5  -2   1    1.34    0.33
   3  -5   1   -1.57    1.74
  -3   5   1    0.60    0.24
   3   2  -1    0.72    0.35
   2   3   1    0.46    0.19
  -2   5  -1    0.67    0.17
  -3   5   1    1.14    0.31
  -2  -3   1    0.45    0.65
   3  -5   1    0.54    0.26
   5  -2   1    0.67    0.53
  -5   2   1    0.56    0.29
  -3  -2  -1    0.95    0.94
   3   2  -1    0.68    0.27
   5  -2   1    0.27    0.30
  -2   5  -1    0.11    0.19
   2   3   1    0.56    0.28
  -3   5   1    0.80    0.24
   5  -3  -1   -0.16    0.65
   2   3   1    0.98    0.43
   2   3   1    0.76    0.30
  -2   5  -1    0.45    0.26
  -3   5   1    0.12    0.24
   5  -2   1   -0.74    0.73
  -5   2   1    0.49    0.68
  -5   2   1    0.65    0.52
  -3   5   1    0.67    0.24
   5  -3  -1    0.61    0.26
   3   2  -1    0.21    0.25
   5  -3  -1    0.46    0.19
  -2   5  -1    0.28    0.23
   2   3   1    0.31    0.22
  -5   3  -1    0.14    0.46
  -3   5   1    0.63    0.27
   2   3   1    0.64    0.31
   3   2  -1    0.65    0.34
   2  -5  -1   -0.08    1.56
  -3  -2  -1    0.30    0.48
   5  -3  -1    0.60    0.33
   3   2  -1    0.85    0.41
  -5   3  -1    0.94    0.65
   2   3   1    0.60    0.33
   3  -5  -1    1.51    1.54
   3   2   1    0.75    0.29
   2   3  -1    0.72    0.24
   2   3  -1    0.07    0.31
  -2  -3  -1   -0.36    0.97
   5  -3   1    0.54    0.24
  -3   5  -1    0.28    0.25
  -3   5  -1    0.52    0.22
   3   2   1    1.68    0.66
  -2   5   1    0.46    0.19
  -3   5  -1    0.68    0.29
  -3   5  -1    0.84    0.29
  -2   5   1    0.25    0.29
  -5   3   1    1.08    0.54
   5  -2  -1    1.45    0.86
   3   2   1    0.44    0.32
  -5   3   1    0.64    0.32
  -5   3   1    0.38    0.20
  -3  -2   1    0.12    0.65
  -2   5   1    0.92    0.25
  -3  -2   1    0.52    0.76
  -3   5  -1    0.45    0.28
  -2   5   1    0.39    0.28
   3   2   1    0.19    0.31
  -5   2  -1    0.29    0.51
   5  -2  -1    0.60    0.62
  -3   5  -1    0.61    0.26
   2  -5   1   -0.32    2.07
   3   2   1    0.49    0.44
   5  -2  -1    0.42    0.23
  -2   5   1    0.47    0.22
   2   3  -1    1.86    0.37
  -5   3   1    0.53    0.20
   2   3  -1    0.20    0.30
   2   3  -1    0.90    0.27
   5  -2  -1    0.68    0.31
  -5   2  -1    0.71    0.65
   5  -3   1    0.01    0.42
   3   2   1    0.50    0.59
  -2   5   1    0.56    0.30
   2   3  -1    0.92    0.27
  -5   3   1    0.30    0.48
   3  -5  -1    0.74    0.24
   5  -1   1   12.57    0.99
   1   4   1   10.89    0.81
  -4   5   1   11.69    0.85
  -4  -1  -1   11.27    1.45
  -4   5   1   11.40    0.84
   1   4   1   11.04    0.89
  -5   4  -1   11.67    1.26
   1   4   1   12.82    0.76
  -1   5  -1   12.25    0.86
  -1   5  -1   11.22    0.86
  -1   5  -1   12.21    0.88
   1   4   1   11.02    0.90
   5  -4  -1   11.85    1.04
   5  -4  -1   11.27    1.41
  -4   5   1   10.47    0.82
   1   4   1   11.73    0.76
  -4   5   1   10.89    0.88
  -5   4  -1   11.82    1.15
   1   4   1   12.17    0.98
  -5   1   1   11.38    1.50
   4   1  -1   10.99    1.24
  -4   5   1   11.98    0.86
   5  -1   1    9.51    1.21
   1   4   1   11.76    0.90
   4  -5   1   11.45    0.85
   1  -5  -1   15.95    2.56
  -4  -1  -1    9.96    1.22
  -5   1   1   10.90    1.40
   4   1  -1   11.04    0.98
  -1   5  -1   10.84    0.74
   4   1  -1   11.66    1.13
   4  -5   1   12.33    2.00
  -1  -4   1    9.82    2.09
  -4   5   1   12.37    0.95
   4   1  -1   12.37    0.84
   4   1  -1   12.13    0.83
   5  -1   1    8.90    1.62
  -5   4  -1   12.47    0.92
   5  -4  -1   12.32    0.77
   5  -4  -1   12.96    1.32
  -1   5  -1   10.69    0.84
  -5   4  -1   10.92    0.85
   5  -1   1   10.57    0.98
  -4   5  -1   10.85    0.86
  -5   4   1   10.43    1.06
  -4   5  -1   13.36    1.02
   4   1   1   12.64    1.07
   4   1   1   12.64    0.94
  -1   5   1   12.50    0.79
   1  -5   1    8.18    2.92
  -5   4   1   10.90    1.14
  -4   5  -1   11.53    0.92
   5  -1  -1   11.61    0.90
  -5   1  -1    9.33    1.19
   1   4  -1   10.20    0.90
  -1   5   1   11.20    0.90
   1   4  -1   11.32    0.67
  -1  -4  -1   10.25    2.00
   4   1   1   11.66    1.07
   5  -1  -1   12.74    1.49
   5  -1  -1   12.03    0.95
  -1   5   1   11.01    0.90
   4   1   1   11.87    1.50
  -1   5   1   12.85    0.86
   1   4  -1   11.94    0.98
   4  -5  -1   12.19    0.91
   4   1   1   12.95    1.32
  -5   4   1   11.71    0.79
   1   4  -1   12.29    0.86
  -4  -1   1    8.58    1.33
  -5   1  -1   11.65    1.35
  -1   5   1   11.68    0.90
  -4   5  -1   11.22    0.85
   1   4  -1   11.27    0.85
   5  -1  -1   11.68    1.20
  -4   5  -1   10.46    0.85
  -1   5   1   11.68    0.79
   4   1   1   11.93    1.14
   4  -5  -1   16.35    2.29
   1   4  -1   12.49    0.71
   5  -4   1   10.84    0.82
  -4  -1   1    8.56    1.28
  -5   4   1   10.89    0.91
  -5   4   1   10.88    0.80
   1   4  -1   11.96    0.86
  -5   0  -1   24.16    2.15
   5   0  -1   30.45    1.69
   5   0   1   28.90    1.89
   5   0   1   26.20    2.30
   0   5  -1   27.76    1.73
  -5   5   1   29.16    1.86
   5  -5   1   24.38    1.85
   0   5   1   25.79    1.75
   0   5  -1   28.66    1.55
  -5   5  -1   27.06    1.71
  -5   5  -1   25.76    1.72
   5  -5  -1   32.52    2.93
   5   0   1   25.60    1.84
   0   5   1   30.02    1.62
   0   5  -1   28.46    1.72
   5  -5  -1   26.36    1.83
   0   5  -1   28.79    1.73
  -5   0   1   23.33    2.31
   0   5   1   29.26    1.63
  -5   5   1   28.31    1.75
  -5   5  -1   26.50    1.61
   0   5  -1   29.80    1.72
  -5   5   1   26.67    1.69
  -5   5  -1   27.80    1.92
   5   0  -1   30.75    2.36
   0   5   1   27.73    1.75
  -5   0   1   25.46    2.45
   5  -5   1   28.87    1.70
   5   0  -1   28.14    1.80
   5   0  -1   30.62    2.12
   0   5  -1   29.23    1.58
   0  -5   1   25.43    3.70
   5   0   1   26.93    2.76
  -5   5  -1   25.80    1.84
  -5   5  -1   28.94    1.71
   0  -5  -1   28.55    3.47
   0   5   1   27.36    1.74
  -5   0  -1   26.26    2.28
   0   5   1   26.95    1.76
  -5   5   1   26.23    1.66
  -5   5   1   26.77    1.89
   5  -5  -1   28.11    1.65
  -5   5   1   28.89    1.69
   5   0  -1   29.14    1.82
   3   3   1    0.32    0.62
   3   3  -1   -0.25    0.37
  -6   3  -1   -0.05    0.64
   3   3  -1    0.64    0.43
   3   3   1   -0.05    0.37
   3   3  -1    0.34    0.32
   3  -6  -1    0.84    2.24
   3  -6   1   -0.86    2.63
  -3   6  -1    0.11    0.31
  -3   6   1    0.23    0.36
   3   3   1    0.28    0.30
   6  -3  -1    0.93    0.64
   6  -3   1    0.10    0.36
   3   3   1   -0.16    0.34
   3   3   1   -0.04    0.55
  -3  -3  -1   -1.04    1.05
   6  -3   1   -0.44    0.63
   6  -3  -1    0.49    0.33
  -3   6  -1    0.39    0.29
  -3   6  -1    0.16    0.17
  -3  -3  -1   -0.75    0.53
  -3  -3   1   -0.61    0.77
   3   3  -1   -0.18    0.31
   6  -3   1    0.00    0.28
  -6   3   1   -0.12    0.26
  -6   3   1    0.12    0.39
  -6   3  -1    0.57    0.67
  -3   6   1    0.44    0.37
  -3   6   1    0.09    0.24
   6  -3  -1    0.41    0.84
  -3   6   1    0.17    0.27
  -3   6  -1    0.30    0.26
  -6   3   1    0.19    0.61
   6  -3  -1   -0.14    0.33
  -6   3   1   -0.19    0.60
   3   3  -1    0.33    0.43
  -3   6   1    0.20    0.22
   3   3  -1   -0.12    0.30
   6  -3  -1    0.18    0.23
   3   3   1    1.99    0.71
  -3   6  -1    0.19    0.20
  -3   6  -1    0.23    0.30
  -3   6   1    0.08    0.32
   2   4   1  430.92   23.41
  -2   6  -1  438.41   23.39
   6  -2   1  400.66   23.71
  -2   6  -1  436.97   23.29
   6  -4  -1  450.22   23.31
   4  -6   1  418.47   23.38
   2   4   1  445.67   23.29
  -4   6   1  431.06   23.35
  -2   6  -1  443.66   23.37
  -4   6   1  454.68   23.40
  -2   6  -1  440.35   23.38
   6  -4  -1  408.42   23.57
   2   4   1  433.61   23.47
   2  -6  -1  471.80   25.37
   6  -2   1  438.12   23.44
  -6   4  -1  435.19   23.38
   2   4   1  433.30   23.30
   2   4   1  447.57   23.41
  -4  -2  -1  413.70   23.94
   2   4   1  437.75   23.41
  -4   6   1  439.73   23.38
   2   4   1  436.55   23.38
   4   2  -1  421.55   23.44
   6  -4  -1  435.46   23.54
  -4   6   1  424.52   23.38
   6  -4  -1  436.81   23.98
   6  -2   1  398.33   24.09
   6  -2   1  439.01   23.43
  -6   4  -1  441.41   23.42
  -4   6   1  433.27   23.39
  -6   4  -1  446.51   23.73
  -4  -2  -1  396.78   23.67
   4   2  -1  445.55   23.33
  -6   2   1  434.92   23.92
   4  -6   1  404.29   25.20
  -6   4  -1  442.22   23.69
  -4   6   1  425.85   23.36
  -6   2   1  416.12   23.40
  -6   2   1  425.26   23.84
   4   2  -1  434.22   23.51
   4   2  -1  450.07   23.35
   4   2  -1  438.09   23.64
  -2   6   1  439.89   23.41
  -6   4   1  446.78   23.68
   2  -6   1  353.00   25.89
  -4   6  -1  441.74   23.35
  -4   6  -1  443.31   23.37
   2   4  -1  447.29   23.34
  -6   4   1  442.36   23.29
   6  -4   1  398.84   23.60
   4   2   1  471.22   23.80
  -2   6   1  453.17   23.40
  -6   2  -1  435.59   23.80
   4   2   1  447.24   23.45
   4  -6  -1  484.41   25.23
  -4   6  -1  443.29   23.35
  -2   6   1  458.73   23.32
   2   4  -1  434.86   23.41
   4   2   1  438.11   23.38
  -4   6  -1  440.48   23.40
  -2   6   1  462.80   23.43
   6  -2  -1  442.02   23.92
  -2   6   1  429.65   23.31
   2   4  -1  438.51   23.36
   2   4  -1  426.98   23.50
  -6   2  -1  439.13   23.77
  -4   6  -1  446.38   23.37
  -6   4   1  434.30   23.43
   4   2   1  450.03   23.41
   2   4  -1  433.44   23.42
   4   2   1  471.40   23.63
   4   2   1  425.24   23.54
  -2   6   1  440.54   23.34
   6  -2  -1  426.21   23.63
  -4   6  -1  446.19   23.39
  -6   4   1  429.60   23.34
  -4  -2   1  378.89   23.70
  -2  -4  -1  431.88   24.45
   6  -4   1  443.28   23.38
  -4  -2   1  366.02   23.74
   6  -2  -1  444.66   23.37
   6  -2  -1  430.22   23.40
   2   4  -1  452.86   23.24
   4   2   1  433.09   23.49
   2   4  -1  445.08   23.36
  -6   4   1  454.83   23.72
   6  -1   1   10.14    1.93
   1   5   1    9.86    0.70
   1   5   1    7.25    0.79
   6  -5  -1    8.65    1.00
   6  -5  -1    9.10    0.72
   6  -5  -1   14.80    1.83
  -5   6   1    9.05    0.79
  -5   6   1    8.82    0.82
   5   1  -1    9.68    1.36
   5   1  -1    9.82    0.96
  -1   6  -1    8.39    0.83
  -5   6   1    9.44    0.80
  -1   6  -1    8.91    0.84
   5  -6   1    8.41    0.82
   1   5   1    9.30    0.68
  -6   5  -1    9.83    1.08
  -5  -1  -1   12.62    1.48
  -6   1   1    7.36    1.37
  -6   5  -1    9.13    1.10
  -5   6   1    7.80    0.85
   1   5   1    7.71    0.82
   6  -1   1    6.91    0.83
  -5   6   1    9.15    0.84
   6  -1   1    8.52    0.92
   1   5   1    9.22    0.79
   1  -6  -1    9.03    2.46
   6  -1   1   10.15    1.35
  -1   6  -1    9.06    0.67
  -1   6  -1    9.35    0.85
  -6   5  -1    9.33    0.81
  -6   1   1    6.60    1.23
  -1   6  -1    9.55    0.85
   5   1  -1    6.69    1.03
  -6   5  -1    8.19    0.81
  -1  -5   1   10.14    2.44
   5   1  -1   10.10    0.82
  -5  -1  -1    8.99    1.22
   1   5   1    8.63    0.88
   1   5   1    8.14    0.89
  -5  -1  -1    9.77    1.29
  -5   6   1    9.23    0.93
  -5   6  -1    9.15    0.96
   5   1   1    8.80    1.34
   5  -6  -1    9.56    0.91
   5   1   1    8.01    0.81
   1   5  -1   10.50    0.92
   5   1   1    9.81    1.72
  -5   6  -1    9.26    0.90
   6  -1  -1   11.72    1.31
   6  -5   1    9.08    0.80
   1   5  -1    8.21    0.77
   6  -1  -1    7.18    0.83
   1   5  -1    8.91    0.96
  -6   5   1   11.57    0.97
   6  -1  -1    9.80    0.88
  -1  -5  -1    9.60    2.26
  -1   6   1    9.70    0.72
  -6   1  -1    8.77    1.25
  -6   1  -1    9.01    1.30
   5   1   1    6.47    0.89
   6  -5   1    8.83    1.07
  -5  -1   1    7.61    1.40
  -6   5   1   10.08    0.76
  -1   6   1    9.85    0.86
   1  -6   1   10.22    3.24
  -5   6  -1    8.87    0.82
  -6   5   1    7.56    0.94
  -6   5   1    9.24    1.05
  -5  -1   1    7.76    1.32
   1   5  -1    9.13    0.84
  -6   5   1    8.76    0.77
   1   5  -1    8.70    0.62
  -1   6   1    9.74    0.91
   5   1   1    7.67    0.93
   5  -6  -1   11.20    2.57
   6  -1  -1    9.92    1.50
  -1   6   1    9.11    0.87
   1   5  -1    9.11    0.83
  -1   6   1    9.31    0.71
  -1   6   1    8.73    0.82
  -5   6  -1    9.19    0.83
  -5   6  -1    9.67    0.81
   0   6   1    0.08    0.27
   6   0   1   -0.01    1.38
   0  -6   1   -0.15    2.00
   6   0   1   -0.08    0.97
   6   0  -1    1.00    0.91
  -6   6  -1    1.42    0.44
   6  -6   1    0.18    0.34
  -6   6   1    0.52    0.48
   0   6  -1    0.61    0.41
  -6   6   1    0.40    0.32
   0   6  -1    0.74    0.40
  -6   6  -1    2.28    0.48
  -6   6   1    0.72    0.33
  -6   0   1    1.04    0.81
  -6   6   1    0.55    0.41
   0   6  -1    0.25    0.21
   6  -6  -1    0.18    1.96
   6  -6  -1    2.23    0.56
   6   0  -1    0.66    0.79
   6   0   1   -0.67    0.44
  -6   6  -1    0.49    0.40
   0   6  -1    0.70    0.38
  -6   0  -1    3.03    0.92
  -6   0  -1    2.92    1.02
   6   0  -1   -0.07    0.40
   0   6   1    0.32    0.44
   0   6   1    1.47    0.29
  -6   6   1    0.64    0.45
   0   6   1    0.28    0.42
   6  -6   1    0.73    0.50
   0   6  -1    1.29    0.46
   0   6  -1    0.29    0.18
   0   6   1    0.04    0.41
   0  -6  -1    1.56    1.79
  -6   6   1    0.16    0.30
   6   0   1    0.53    0.52
   6   0  -1    0.03    0.48
   0   6   1    0.59    0.27
  -6   0   1    1.21    0.96
   0   6   1    0.29    0.45
   0   6  -1    0.33    0.40
  -4   7   1   22.17    1.43
   7  -4  -1   20.97    2.38
   3   4   1   19.37    1.53
  -7   3   1   18.42    1.47
  -7   4  -1   23.02    1.96
   4   3  -1   20.55    1.46
  -4   7   1   21.85    1.40
  -3   7  -1   22.51    1.50
  -4   7   1   21.35    1.50
  -7   4  -1   21.25    1.55
  -3   7  -1   19.92    1.45
  -7   3   1   21.75    2.08
   7  -4  -1   21.59    1.40
   4   3  -1   21.90    1.64
  -4  -3  -1   20.87    1.97
   4  -7   1   24.72    4.30
  -4   7   1   21.53    1.49
   4   3  -1   24.06    1.45
   7  -3   1   20.10    2.12
  -4  -3  -1   23.28    2.48
   4   3  -1   22.29    1.71
   3  -7  -1   32.01    4.40
   3   4   1   24.69    1.81
  -4   7   1   21.84    1.43
  -3   7  -1   22.71    1.38
   3   4   1   21.28    1.51
   3   4   1   20.85    1.40
  -3   7  -1   20.41    1.47
  -7   3   1   21.21    2.22
  -4   7   1   22.35    1.51
   7  -3   1   21.80    1.52
   7  -4  -1   18.83    1.86
   7  -3   1   19.26    1.57
  -7   4  -1   22.39    2.04
   4   3  -1   23.04    1.85
  -7   3   1   20.53    1.56
   3   4   1   23.37    1.79
  -7   4   1   21.14    1.40
  -3   7   1   18.79    1.49
   4   3   1   20.42    1.52
  -4  -3   1   19.27    2.01
  -4   7  -1   21.06    1.48
   3   4  -1   23.19    1.46
   3   4  -1   21.63    1.58
   3   4  -1   22.87    1.48
   3  -7   1   27.34    5.13
  -3   7   1   20.65    1.48
   4   3   1   27.52    2.37
   4  -7  -1   28.79    4.29
  -3   7   1   19.97    1.51
   4   3   1   21.12    1.56
  -3   7   1   21.15    1.38
  -4   7  -1   22.24    1.47
   7  -3  -1   22.04    2.40
  -4   7  -1   21.92    1.50
   3   4  -1   22.25    1.47
   3   4  -1   22.44    1.64
   7  -3  -1   21.47    2.00
   7  -3  -1   20.09    1.49
  -3  -4  -1   20.69    1.86
  -7   4   1   20.72    1.58
   4   3   1   20.35    1.79
   7  -4   1   22.24    1.50
   4   3   1   21.40    1.50
   7  -4   1   19.91    2.03
  -7   3  -1   22.92    2.14
   3   4  -1   21.82    1.69
   7  -3  -1   19.40    1.41
  -7   4   1   20.89    1.99
  -3   7   1   22.58    1.38
  -3   7   1   22.93    1.41
   4   3   1   23.72    2.11
  -3  -4  -1   23.74    2.69
  -4   7  -1   21.37    1.36
  -7   4   1   19.76    1.36
  -4   7  -1   21.98    1.41
  -7   4   1   23.33    2.16
  -7   3  -1   19.64    1.98
   7  -5  -1   27.46    2.61
   2   5   1   32.19    1.86
  -7   5  -1   30.93    2.07
  -5   7   1   30.79    1.98
   5  -7   1   29.80    2.00
  -7   5  -1   30.51    1.98
  -5   7   1   31.83    1.99
   2   5   1   32.19    2.03
   7  -2   1   33.94    3.14
   2   5   1   30.76    2.20
  -5   7   1   29.65    1.97
  -5   7   1   29.78    2.00
   7  -2   1   30.21    2.08
  -5   7   1   30.86    1.99
   5   2  -1   31.97    2.17
   7  -2   1   32.65    2.63
  -5  -2  -1   36.37    2.82
  -2   7  -1   33.09    2.03
   2   5   1   32.41    2.09
   7  -5  -1   28.95    2.31
  -2   7  -1   30.87    1.99
   5   2  -1   32.84    2.37
  -7   5  -1   30.89    2.37
  -2   7  -1   31.58    1.87
  -2   7  -1   30.72    1.97
  -5  -2  -1   30.89    2.54
  -5   7   1   31.33    2.02
  -7   2   1   31.47    2.64
   2   5   1   32.95    2.07
   2   5   1   30.63    1.87
  -2   7  -1   32.17    2.03
  -7   2   1   29.73    2.74
   5   2  -1   32.54    1.98
   2  -7  -1   48.12    4.66
  -7   2   1   32.36    2.05
  -7   5  -1   31.79    2.46
   5   2  -1   33.80    2.52
  -5  -2  -1   32.96    2.48
   2   5   1   29.96    2.02
   7  -2   1   32.13    2.14
  -2   7   1   30.79    2.04
  -5   7  -1   31.61    2.01
   7  -2  -1   30.79    2.06
   5  -7  -1   41.07    4.53
   2   5  -1   33.39    2.06
  -7   5   1   34.28    2.48
  -7   2  -1   33.87    2.67
   5   2   1   40.86    3.02
   2   5  -1   31.27    1.96
   7  -2  -1   30.02    1.99
   7  -5   1   26.91    2.36
   2   5  -1   29.77    2.12
   7  -2  -1   32.39    2.92
  -7   5   1   32.87    2.38
  -2   7   1   29.63    1.89
   5   2   1   37.93    2.63
  -2   7   1   30.70    1.96
  -7   5   1   32.92    2.11
   5   2   1   34.02    2.07
   2   5  -1   31.92    2.09
  -5   7  -1   32.65    1.97
  -7   2  -1   33.43    2.54
  -5  -2   1   28.23    2.54
   2   5  -1   30.79    1.97
   7  -5   1   31.21    1.98
   7  -2  -1   28.34    2.46
  -2   7   1   32.39    2.06
  -5   7  -1   31.44    1.99
  -7   5   1   30.84    1.95
   5   2   1   30.32    2.21
  -2   7   1   29.94    1.89
  -5   7  -1   32.91    1.97
  -2  -5  -1   36.62    3.56
   2   5  -1   30.94    1.98
   2  -7   1   45.45    5.85
  -5  -2   1   32.31    2.68
  -5   7  -1   31.52    2.00
  -2   7   1   31.52    2.04
  -5   7  -1   31.68    2.00
  -7   5   1   31.33    1.93
   1   6   1    0.56    0.51
   1   6   1    0.72    0.31
  -6   7   1   -0.32    0.42
   7  -1   1    0.66    1.28
  -6  -1  -1    0.45    0.86
  -7   1   1    0.19    0.78
  -6   7   1    0.04    0.42
   6   1  -1    0.51    0.55
  -6   7   1    0.40    0.42
  -7   6  -1   -0.14    0.32
   6   1  -1    0.54    0.35
   7  -1   1   -0.63    0.78
  -1   7  -1    0.19    0.22
  -7   6  -1    0.24    0.65
   1   6   1    0.28    0.56
  -6   7   1    0.15    0.37
   1   6   1    0.67    0.29
   1   6   1    0.44    0.47
  -6   7   1    0.09    0.35
   1   6   1    0.09    0.32
   6  -7   1    0.88    0.41
  -7   1   1    0.56    0.93
  -6   7   1    0.13    0.36
  -1   7  -1    0.15    0.43
  -7   6  -1   -0.45    0.38
  -1   7  -1   -0.41    0.38
  -1   7  -1    0.86    0.45
  -6  -1  -1    0.06    0.73
   6   1  -1   -0.23    0.46
   6   1  -1    1.55    0.95
   1   6   1    0.62    0.46
  -1   7  -1    0.46    0.27
   7  -1   1    0.18    0.53
   7  -6  -1    1.29    0.62
  -1   7  -1    0.58    0.44
   6   1  -1    0.48    0.80
  -7   6  -1   -0.11    0.34
  -7   6  -1    0.07    0.56
   7  -1   1    0.58    0.50
   1  -7  -1    0.02    1.83
   6  -7  -1   -0.84    1.71
   6   1   1   -0.31    0.97
  -1  -6  -1    0.74    1.66
  -7   6   1    2.50    0.75
   1  -7   1    0.72    2.45
  -1   7   1    0.46    0.46
  -1   7   1    0.38    0.29
   1   6  -1    0.51    0.38
   7  -6   1   -0.32    0.55
  -7   6   1    1.93    0.51
  -6  -1   1    0.35    0.80
  -7   6   1    0.87    0.36
  -7   1  -1    0.25    0.88
  -6   7  -1    0.84    0.41
  -7   6   1    1.01    0.37
   7  -6   1   -0.05    0.37
   7  -1  -1    0.44    0.81
  -1   7   1    0.05    0.42
  -6   7  -1    0.36    0.44
   7  -1  -1    0.47    0.97
   1   6  -1    0.50    0.38
   7  -1  -1    0.10    0.39
  -6   7  -1    0.88    0.43
  -1   7   1    0.40    0.28
   1   6  -1    1.25    0.45
   7  -1  -1    0.83    0.49
   6   1   1    0.66    1.24
   6   1   1    0.70    0.43
  -6  -1   1    0.28    0.89
   6   1   1   -0.50    0.51
   1   6  -1    0.52    0.43
   1   6  -1    0.67    0.48
  -1   7   1    0.25    0.46
  -6   7  -1    0.20    0.47
  -6   7  -1    0.74    0.39
   1   6  -1    0.75    0.24
   6  -7  -1    0.07    0.43
  -6   7  -1    1.05    0.42
  -7   6   1    2.73    0.68
  -7   1  -1    0.35    0.73
   6   1   1    0.05    0.56
  -1   7   1    0.28    0.44
  -7   7  -1    0.70    0.58
   0   7   1    0.54    0.34
   0  -7  -1    0.62    1.84
  -7   0  -1    1.93    0.97
   7   0  -1    0.79    1.11
  -7   7   1    1.00    0.55
  -7   7  -1    1.63    0.65
   0   7  -1    0.73    0.44
   7  -7   1    0.19    0.41
   0   7  -1    0.72    0.50
   7   0  -1    1.43    0.58
  -7   0  -1    0.64    0.82
   7   0   1    0.37    0.58
  -7   0   1    0.31    0.80
   0   7  -1    1.04    0.49
  -7   7  -1    0.81    0.46
  -7   7  -1    0.80    0.44
   7   0   1    0.07    1.40
   7   0   1    0.28    1.01
   0   7  -1    0.78    0.29
  -7   7  -1    0.96    0.51
   7  -7  -1    0.52    0.59
   7   0  -1    1.53    0.96
  -7   0   1    0.54    0.93
   0   7   1    0.50    0.51
   0   7   1    0.72    0.56
  -7   7   1    1.22    0.57
   0   7  -1    0.77    0.46
  -7   7   1    0.64    0.59
  -7   7   1    0.64    0.39
   0   7   1    0.79    0.44
   0   7   1    0.91    0.51
  -7   7   1    0.73    0.39
   0   7  -1    0.61    0.48
   7   0  -1    0.74    0.48
   0   7   1    1.02    0.32
   7   0   1    1.29    0.59
   0   7   1    0.34    0.46
  -7   7   1    0.99    0.42
  -4   8   1    0.91    0.41
  -8   4   1    0.41    0.53
  -4   8   1    1.27    0.53
  -8   4  -1    0.63    0.69
   4   4  -1    0.31    0.61
  -8   4   1    2.55    1.06
   8  -4   1    0.94    0.93
   4   4   1    0.40    0.48
  -8   4  -1    0.87    0.87
  -8   4   1    0.28    0.35
   4   4  -1    1.43    0.71
  -4  -4  -1   -0.24    1.26
  -4  -4  -1   -0.07    0.72
  -4   8  -1    0.22    0.43
  -8   4   1    2.59    0.96
   4   4  -1    0.77    0.43
  -4   8   1    1.13    0.49
   4   4  -1    0.43    0.46
   4   4  -1    0.45    0.63
   8  -4  -1    0.67    0.46
   8  -4  -1    0.10    0.79
   4  -8  -1   -1.18    2.04
   8  -4  -1   -1.26    1.08
  -4   8   1    1.05    0.48
  -4   8  -1    0.23    0.43
   4  -8   1   -1.12    2.29
   8  -4   1    0.74    0.45
   4   4   1    0.69    0.53
  -4   8  -1    0.66    0.40
  -4   8  -1    0.32    0.46
   4   4   1   -0.06    0.72
   5   3  -1    2.43    0.71
  -8   3   1    0.53    0.54
  -5   8   1    1.65    0.45
  -5  -3  -1    2.12    1.23
  -8   5  -1    0.66    0.74
  -5   8   1    1.24    0.52
   3   5   1    1.95    0.57
  -8   3   1    1.35    0.49
  -5  -3  -1    1.24    0.91
  -5  -3  -1    0.40    0.74
   5   3  -1    1.79    0.50
   5   3  -1    2.59    0.85
  -5   8   1    1.21    0.55
   3  -8  -1    1.34    2.08
  -5   8   1    1.35    0.41
  -3   8  -1    0.81    0.45
   3   5   1    1.74    0.78
  -3   8  -1    0.86    0.38
  -8   5  -1    1.11    0.58
  -3   8  -1    1.41    0.48
  -8   5  -1    0.89    0.42
  -3   8  -1    1.77    0.52
  -8   3   1    2.04    0.95
   8  -5  -1    1.49    1.01
  -3   8  -1    1.10    0.53
   8  -5  -1    1.00    0.79
  -8   5  -1    1.38    0.92
  -8   3   1    1.05    0.99
   8  -3   1    0.60    1.03
  -5   8   1    0.91    0.49
   5   3  -1    1.11    0.85
   3   5   1    0.97    0.50
   8  -3   1    0.60    0.48
   8  -3   1    0.98    0.61
  -5   8   1    1.43    0.43
   5   3  -1    1.78    0.49
   8  -5   1    0.82    0.45
   3   5  -1    1.29    0.51
  -5   8  -1    1.85    0.53
   3   5  -1    0.73    0.50
  -3   8   1    2.31    0.51
   3   5  -1    1.11    0.59
   5   3   1    0.79    0.53
  -3   8   1    1.02    0.39
  -8   5   1    1.75    0.81
   3   5  -1    1.29    0.49
   5   3   1    0.40    0.64
  -5   8  -1    1.68    0.55
  -3   8   1    1.03    0.40
  -3   8   1    1.20    0.52
  -3  -5  -1    1.86    0.98
   8  -3  -1    1.39    0.54
  -5   8  -1    1.66    0.49
   8  -5   1    1.79    0.92
   8  -3  -1    1.15    1.20
   3   5  -1    1.66    0.66
  -8   5   1    1.05    0.90
  -8   3  -1    1.81    0.91
  -3   8   1    1.29    0.52
  -8   5   1    1.63    0.42
  -8   3  -1    2.47    0.96
  -5   8  -1    0.93    0.59
  -3  -5  -1    1.92    1.51
   8  -3  -1    1.44    0.46
   8  -3  -1    1.25    0.94
   5  -8  -1    1.88    2.21
   3   5  -1    1.31    0.59
  -8   5   1    0.37    0.57
  -3   8   1    1.22    0.56
   3  -8   1   -0.04    2.80
   5   3   1    0.70    0.73
  -5   8  -1    1.32    0.51
  -8   5   1    1.46    0.42
   2   6   1  280.82   15.36
  -8   2   1  293.69   15.92
  -8   6  -1  288.29   15.64
   8  -6  -1  274.49   15.61
  -8   2   1  309.07   15.89
   6   2  -1  291.77   15.80
  -8   6  -1  274.63   15.36
   2   6   1  276.97   15.33
  -8   6  -1  291.02   15.68
  -2   8  -1  295.61   15.36
  -6   8   1  279.99   15.35
   6   2  -1  276.31   15.27
  -6  -2  -1  286.68   15.75
   6   2  -1  256.41   15.40
   8  -2   1  302.28   15.85
  -2   8  -1  277.92   15.34
  -6   8   1  293.30   15.36
  -8   6  -1  280.60   15.35
   6   2  -1  269.18   15.40
  -2   8  -1  291.35   15.32
   8  -2   1  284.45   15.43
   2   6   1  281.70   15.38
  -2   8  -1  262.47   15.15
  -8   6  -1  280.23   15.32
  -6  -2  -1  292.75   15.73
  -6   8   1  274.86   15.31
  -2   8  -1  282.38   15.18
   2   6   1  293.17   15.47
  -6   8   1  280.89   15.35
  -6   8   1  290.88   15.37
   6   2  -1  289.35   15.58
  -2   8  -1  275.36   15.31
   8  -2   1  261.14   15.36
   2   6   1  273.88   15.18
  -6   8   1  274.48   15.29
   6   2   1  282.74   15.45
  -8   6   1  292.82   15.41
  -8   6   1  285.09   15.66
   2   6  -1  282.43   15.27
  -6  -2   1  286.71   16.62
  -6   8  -1  280.44   15.31
  -6   8  -1  275.86   15.34
  -8   2  -1  291.25   15.82
  -6  -2   1  298.57   15.79
   2   6  -1  280.09   15.36
   2   6  -1  282.51   15.29
  -6   8  -1  269.25   15.27
  -6   8  -1  284.41   15.34
   6   2   1  260.46   15.30
   2   6  -1  274.81   15.48
   6   2   1  268.82   15.49
  -8   6   1  281.55   15.31
  -2   8   1  281.49   15.36
  -2  -6  -1  326.46   16.81
  -8   6   1  297.59   15.73
   8  -2  -1  266.44   15.30
  -6   8  -1  275.95   15.28
   8  -6   1  288.71   15.78
  -6   8  -1  277.00   15.31
   2   6  -1  279.65   15.39
   8  -6   1  270.68   15.32
  -8   6   1  275.60   15.27
  -2   8   1  279.68   15.30
   2   6  -1  286.36   15.31
  -8   2  -1  293.74   15.77
   8  -2  -1  300.21   16.01
   8  -2  -1  273.66   15.35
  -2   8   1  280.41   15.33
  -2   8   1  279.83   15.38
   8  -2  -1  288.87   15.66
  -2   8   1  280.25   15.22
  -2   8   1  274.43   15.20
  -8   7  -1    5.60    0.78
  -7  -1  -1    6.59    1.25
   8  -1   1    5.93    0.90
  -7   8   1    6.72    0.95
  -8   1   1    7.57    1.27
   1   7   1    8.58    1.11
  -1   8  -1    4.79    0.79
  -7   8   1    7.41    0.87
  -7   8   1    5.61    0.78
   1   7   1    4.42    0.77
   8  -7  -1    5.87    1.03
   1  -8  -1    8.89    2.72
   7   1  -1    6.87    1.31
  -1   8  -1    4.35    0.77
   8  -1   1    6.88    1.77
   7   1  -1    6.12    0.91
   7   1  -1    5.33    0.91
  -1   8  -1    5.51    0.91
  -1   8  -1    6.16    0.58
  -8   7  -1    7.32    1.16
  -8   7  -1    5.84    0.76
  -1   8  -1    6.37    0.82
   8  -1   1    6.70    1.49
  -1   8  -1    6.08    0.86
   1   7   1    5.93    0.86
  -8   1   1    5.61    1.31
  -7   8   1    4.90    0.75
  -7  -1  -1    6.91    1.25
  -7   8   1    5.55    0.75
  -7   8   1    6.94    0.90
   1   7   1    5.86    0.63
   7  -8   1    5.57    0.80
   7   1  -1    7.11    1.51
   8  -1   1    6.26    0.92
   1   7   1    5.58    0.80
  -8   7  -1    6.17    0.84
  -8   7  -1    7.87    1.09
  -8   7   1    7.06    0.83
  -8   1  -1    8.02    1.33
  -7   8  -1    5.52    0.76
  -7  -1   1    8.17    1.30
  -1  -7  -1    9.14    2.38
  -7  -1   1    6.49    1.33
   7   1   1    6.34    0.97
   8  -7   1    6.47    0.81
  -7   8  -1    5.86    0.83
  -1   8   1    6.32    0.68
  -8   7   1    7.50    0.84
   8  -1  -1    5.88    0.87
  -8   7   1    6.44    0.81
   1   7  -1    5.67    0.80
   1   7  -1    5.63    0.80
   7   1   1    6.98    1.53
   7  -8  -1    5.19    0.87
   1   7  -1    6.62    0.91
   1   7  -1    5.95    0.76
   8  -7   1    4.68    1.03
  -8   7   1    7.21    1.04
  -7   8  -1    5.42    0.79
   8  -1  -1    6.26    1.30
  -1   8   1    5.11    0.83
  -1   8   1    5.76    0.61
   8  -1  -1    7.47    1.64
   7   1   1    8.01    1.06
   7   1   1    4.86    1.86
  -1   8   1    5.68    0.87
  -7   8  -1    7.57    0.88
   8  -1  -1    5.51    0.76
  -1   8   1    6.61    0.83
  -7   8  -1    5.97    0.86
  -8   7   1    6.67    0.97
  -8   7   1    6.14    1.03
   1   7  -1    6.32    0.80
  -8   1  -1    8.42    1.38
  -7   8  -1    6.10    0.83
  -1   8   1    5.12    0.78
   1   7  -1    6.88    0.96
   0   8   1  226.33   12.67
  -8   8  -1  240.67   12.80
  -8   0   1  255.26   13.21
   8   0  -1  217.78   12.66
   0   8   1  225.54   12.64
   8  -8   1  221.56   12.64
   8   0   1  225.04   12.73
   0   8   1  228.39   12.48
   0   8   1  245.67   12.74
  -8   8   1  233.09   12.65
  -8   8   1  228.86   12.80
   8   0  -1  207.22   12.62
  -8   0   1  250.67   13.12
  -8   8  -1  226.66   12.66
  -8   8   1  228.96   12.62
  -8   8   1  236.73   12.84
   0   8  -1  219.14   12.60
  -8   0  -1  239.94   13.06
   0   8  -1  222.45   12.63
  -8   8   1  232.57   12.68
  -8   8  -1  231.80   12.66
   8   0  -1  260.38   13.32
  -8   8  -1  220.91   12.62
   0   8  -1  228.96   12.82
  -8   8  -1  246.26   12.86
   0   8  -1  224.67   12.59
   0   8   1  224.69   12.70
  -8   0  -1  235.53   13.11
   8   0   1  217.76   12.72
  -8   8  -1  227.01   12.66
   8  -8  -1  221.46   12.83
   0   8  -1  226.10   12.66
   8   0  -1  249.76   13.00
  -8   8   1  229.58   12.65
  -5   9   1    1.14    0.57
   4   5   1    0.60    0.83
  -9   5  -1    0.89    0.48
  -4   9  -1    0.60    0.59
  -5   9   1    1.07    0.58
  -9   5  -1    0.64    0.88
   9  -5  -1    0.44    1.00
  -4   9  -1    0.57    0.49
   5   4  -1    0.73    0.49
   9  -4   1    1.34    1.17
  -5   9   1    0.93    0.52
  -4   9  -1    0.53    0.43
  -9   4   1    0.38    0.65
   4   5   1    0.35    0.64
  -9   4   1   -0.81    0.87
   5   4  -1    1.80    0.99
   5   4  -1    0.48    0.78
   5   4  -1    1.07    0.55
  -9   4   1    0.89    0.44
   4   5   1    0.93    0.60
   9  -5  -1    1.34    0.92
  -4   9  -1    0.27    0.54
  -9   5  -1    0.20    0.58
  -9   4   1    0.39    0.96
  -5  -4  -1    0.36    0.88
   4  -9  -1   -0.97    2.05
  -9   4   1    0.48    0.43
  -9   5  -1    0.30    0.90
   9  -4   1    0.91    0.55
  -5   9   1    1.52    0.67
   5   4  -1    1.85    0.95
  -4   9  -1    0.49    0.53
  -4   9   1    0.92    0.55
  -4   9   1    0.41    0.53
  -9   5   1    0.58    0.42
  -4   9   1    0.31    0.44
  -9   5   1    0.57    0.98
   4   5  -1    1.09    0.56
  -5   9  -1    1.17    0.47
   9  -4  -1    0.11    0.57
   9  -4  -1    0.98    0.89
   9  -4  -1    0.17    1.12
  -9   4  -1    0.25    0.97
   9  -5   1    0.74    0.54
  -5   9  -1   -0.23    0.45
   4   5  -1    0.20    0.75
   5   4   1    1.66    0.83
   5   4   1    0.35    0.58
  -5   9  -1    0.69    0.54
   9  -5   1    0.41    1.02
   5   4   1    0.30    0.79
   4   5  -1    2.04    0.82
  -9   5   1    0.48    0.66
  -4  -5  -1    2.37    1.59
   5  -9  -1    0.52    2.07
  -9   4  -1    0.97    0.82
  -5   9  -1    0.70    0.49
  -9   5   1    0.46    0.83
   4   5  -1    1.35    0.50
  -9   4  -1    0.99    0.61
  -4   9   1    0.47    0.58
   4   5  -1    0.99    0.78
  -6   9   1   22.53    1.63
   3   6   1   23.16    2.10
  -9   3   1   23.00    2.45
  -6   9   1   20.95    1.69
   3   6   1   21.05    1.72
  -3   9  -1   20.75    1.62
  -9   6  -1   24.91    2.39
  -3   9  -1   22.99    1.70
   9  -3   1   22.76    2.37
  -3   9  -1   22.92    1.73
  -6   9   1   20.35    1.58
   6   3  -1   20.79    1.93
  -6   9   1   21.21    1.69
   9  -3   1   19.83    1.83
   9  -6  -1   18.99    2.04
  -6  -3  -1   25.89    2.24
  -9   3   1   24.22    2.43
   3   6   1   21.20    1.79
   6   3  -1   22.03    1.64
   6   3  -1   25.85    2.32
   9  -3   1   21.38    1.73
  -9   6  -1   21.10    1.64
   3  -9  -1   34.65    4.45
  -3   9  -1   19.96    1.66
  -6   9   1   22.86    1.75
  -6   9   1   23.30    1.63
  -9   6  -1   21.02    1.77
   6   3  -1   24.85    2.49
  -3   9  -1   22.56    1.48
  -6  -3  -1   22.64    2.28
  -9   6  -1   23.28    2.19
  -9   3   1   19.50    1.68
  -6   9  -1   21.99    1.70
  -9   3  -1   21.66    2.21
  -6   9  -1   19.14    1.65
   6   3   1   22.57    1.97
  -6   9  -1   22.03    1.65
  -6   9  -1   21.01    1.61
  -9   6   1   21.06    1.62
  -9   3  -1   22.11    1.70
   9  -6   1   20.41    1.68
   9  -3  -1   20.32    1.61
   9  -3  -1   23.49    1.76
   3   6  -1   21.09    1.79
   9  -3  -1   22.59    2.18
  -9   6   1   22.82    2.33
   3   6  -1   22.50    1.71
   9  -6   1   20.56    2.28
  -3   9   1   21.45    1.50
   9  -3  -1   26.54    2.85
   6   3   1   20.29    1.99
  -9   6   1   22.96    1.85
  -3   9   1   21.96    1.71
  -3   9   1   19.44    1.49
   6  -9  -1   34.86    4.01
   6   3   1   21.15    1.70
  -3   9   1   20.82    1.76
  -3   9   1   24.20    1.74
   3   6  -1   22.54    1.90
  -9   6   1   23.84    2.22
   3   6  -1   22.56    1.65
   3   6  -1   22.50    1.64
   3   6  -1   20.17    1.89
  -9   3  -1   23.56    2.42
  -3  -6  -1   31.01    3.56
   2  -9  -1   43.00    4.74
  -9   7  -1   27.26    1.93
   2   7   1   27.22    1.99
  -2   9  -1   25.26    1.67
   9  -2   1   25.55    2.07
  -2   9  -1   26.93    1.91
  -2   9  -1   23.91    1.90
  -9   2   1   31.15    2.75
  -7   9   1   28.20    1.95
   7   2  -1   30.42    2.93
   9  -2   1   25.01    1.99
  -9   7  -1   25.73    2.03
  -9   7  -1   28.03    2.48
  -7  -2  -1   26.96    2.44
  -7   9   1   26.48    1.94
  -7   9   1   27.24    1.92
   7   2  -1   24.74    2.07
   2   7   1   30.94    2.39
   9  -2   1   27.60    2.75
  -9   7  -1   26.65    1.87
   7   2  -1   28.96    2.69
   2   7   1   26.80    2.05
  -9   2   1   24.73    2.53
  -7   9   1   24.54    1.89
   2   7   1   25.15    1.98
  -7   9   1   28.49    1.94
  -2   9  -1   26.08    1.91
   7   2  -1   23.30    1.79
   7   2  -1   25.23    2.08
  -2   9  -1   25.78    1.92
  -7  -2  -1   28.22    2.52
   9  -7  -1   26.25    2.37
  -9   2   1   25.40    2.00
  -7   9   1   26.27    1.89
  -9   7  -1   26.86    2.35
  -2   9   1   25.34    1.99
  -9   2  -1   29.06    2.66
  -9   7   1   30.82    2.41
   2   7  -1   26.88    1.88
  -9   7   1   30.09    2.52
   7   2   1   24.82    2.10
  -2   9   1   26.03    1.93
   9  -2  -1   33.84    3.28
  -7   9  -1   23.77    1.91
  -2   9   1   25.01    1.68
   2   7  -1   27.87    1.87
   2   7  -1   25.99    1.92
  -7  -2   1   29.85    2.70
  -7   9  -1   24.53    1.86
  -9   7   1   25.01    1.84
  -7   9  -1   26.78    1.89
  -7   9  -1   24.08    1.87
  -2  -7  -1   37.06    4.05
  -2   9   1   24.60    1.93
   9  -2  -1   25.47    1.86
   9  -7   1   24.22    1.89
   9  -7   1   25.23    2.52
   9  -2  -1   25.12    2.58
   7   2   1   24.83    2.14
  -7   9  -1   23.57    1.88
   2   7  -1   24.11    1.96
  -9   7   1   27.55    2.07
  -9   2  -1   29.12    2.57
   9  -2  -1   23.24    1.92
   2   7  -1   26.15    2.12
  -2   9   1   27.00    1.74
  -1   9  -1   11.20    1.18
   9  -1   1   13.83    1.85
   9  -1   1   11.30    1.24
  -1   9  -1    9.74    1.10
  -8   9   1   10.63    1.14
   1   8   1   11.32    0.94
  -8  -1  -1   12.87    1.60
  -9   8  -1    7.70    1.00
  -9   1   1   12.87    1.68
  -9   8  -1   11.65    1.38
   1   8   1   13.09    1.47
  -8   9   1   11.24    1.15
  -9   8  -1   12.91    1.27
   9  -8  -1   10.01    1.45
   1   8   1    7.54    1.04
  -1   9  -1    9.58    1.07
   8   1  -1    9.51    1.16
   8   1  -1   12.09    1.27
   1   8   1    9.16    1.17
   1   8   1    9.96    1.12
  -8   9   1    9.59    1.10
   1  -9  -1   18.41    3.21
  -9   8  -1    8.88    1.05
   9  -1   1    8.11    1.13
   8   1  -1   12.38    1.91
  -1   9  -1    9.84    1.06
   8   1  -1   10.31    1.64
   8  -9   1    9.14    1.10
  -8  -1  -1   11.74    1.57
  -9   8  -1    8.82    1.31
  -8   9   1   10.56    1.17
  -8   9   1    9.33    1.15
  -8   9   1    9.88    1.09
  -1   9  -1    8.14    1.29
  -9   1   1   11.00    1.66
  -9   8   1   13.43    1.62
  -8   9  -1    8.90    1.03
  -9   1  -1   11.05    1.59
  -9   8   1   11.04    1.29
  -9   8   1   11.50    1.13
  -1   9   1   10.97    1.27
  -1   9   1   11.07    1.21
   9  -1  -1   10.40    1.86
  -1  -8  -1   16.15    3.02
  -1   9   1    9.29    1.19
  -9   1  -1   10.65    1.59
   9  -1  -1    9.10    1.08
   1   8  -1    7.51    1.04
  -8   9  -1    8.83    1.03
  -8  -1   1   11.98    1.62
  -1   9   1    9.88    0.91
   9  -8   1   10.51    1.14
   8   1   1   10.74    1.32
   8   1   1   10.90    1.31
   9  -1  -1    7.34    1.50
   1   8  -1    9.73    1.05
   9  -1  -1    8.78    1.13
  -8   9  -1    8.12    1.06
  -8   9  -1   11.59    1.19
  -8   9  -1   12.21    1.25
   1   8  -1   10.10    1.05
  -8  -1   1   11.40    1.51
  -8   9  -1   10.79    1.21
  -9   8   1   11.17    1.15
   1   8  -1   11.21    1.29
  -1   9   1    9.88    1.26
   8   1   1   13.11    1.75
  -9   8   1   12.47    1.50
   9   0   1   48.96    3.46
   0   9  -1   38.56    2.67
   0   9  -1   34.94    2.60
  -9   9  -1   38.92    2.65
   0   9   1   38.38    2.73
   9   0  -1   42.13    3.32
   9   0   1   34.67    2.74
   0   9   1   36.13    2.89
   0   9  -1   40.13    2.74
  -9   9  -1   36.70    2.56
  -9   0  -1   38.37    3.19
  -9   0  -1   40.68    3.14
  -9   9   1   39.34    2.87
  -9   9   1   38.87    2.64
   0   9  -1   35.04    2.57
   9   0  -1   44.89    3.68
   0   9   1   37.81    2.65
  -9   9   1   36.54    2.79
  -9   9   1   39.37    2.70
   9   0  -1   34.47    2.55
   9   0   1   33.27    2.70
  -9   9  -1   38.70    2.62
   0   9   1   40.65    2.88
  -9   9  -1   40.13    2.83
  -9   9  -1   37.41    2.85
  -9   0   1   37.23    3.06
   0  -9  -1   53.42    5.14
  -9   9  -1   39.77    2.66
  -9   9   1   40.50    2.84
   0   9   1   38.65    2.40
  -9   9   1   39.01    2.57
   9   0  -1   37.27    2.71
  -9   0   1   40.46    3.20
 -10   5   1    0.21    0.74
  -5  10   1    0.12    0.60
   5   5   1   -0.55    0.89
   5   5   1   -0.52    0.85
  10  -5  -1   -0.67    0.97
   5   5  -1    0.14    0.54
   5   5  -1    0.28    1.01
 -10   5  -1    1.14    0.54
  -5  10   1   -0.36    0.56
   5   5  -1    0.71    0.55
  -5  10  -1   -0.93    0.56
   5 -10  -1    1.90    2.20
  -5  10  -1    0.51    0.64
 -10   5   1    0.07    0.90
  -5  10  -1    0.00    0.50
 -10   5  -1   -0.67    0.63
   5   5   1    0.34    0.67
 -10   5  -1   -0.13    0.87
   5   5  -1   -0.59    0.86
  -5  10  -1   -0.11    0.55
  -5  10   1   -0.21    0.63
  -5  10   1    0.20    0.51
  -5  10  -1   -0.44    0.51
 -10   5   1    0.83    1.05
  10  -5   1   -1.35    1.09
 -10   5  -1    0.02    1.08
  10  -5   1   -0.53    0.57
   4   6   1  184.35   10.64
  -6  10   1  193.25   10.60
   4   6   1  198.94   10.89
   6   4  -1  181.14   10.78
 -10   6  -1  192.62   11.09
 -10   6  -1  186.32   10.64
  -4  10  -1  194.97   10.69
  -4  10  -1  183.97   10.48
  -6  10   1  187.92   10.71
 -10   6  -1  184.99   10.69
 -10   4   1  204.74   11.30
  10  -4   1  214.69   11.36
  -4  10  -1  191.24   10.63
 -10   4   1  204.29   11.23
  -4  10  -1  189.55   10.64
   4   6   1  181.99   10.70
   6   4  -1  206.77   10.99
  10  -6  -1  194.04   11.11
  10  -4   1  177.45   10.67
  -6  10   1  189.70   10.69
  -4  10  -1  185.22   10.68
  -6  10   1  190.04   10.65
   6   4  -1  188.40   10.62
 -10   6  -1  196.64   11.16
   6   4   1  195.14   10.96
 -10   4  -1  196.44   10.66
  -6  10  -1  190.42   10.55
  -4  10   1  191.14   10.74
  10  -4  -1  216.43   11.51
   4   6  -1  187.66   10.64
  -6  10  -1  184.22   10.64
 -10   4  -1  198.93   11.12
   4   6  -1  187.89   10.58
 -10   6   1  197.01   11.18
  -6  10  -1  184.64   10.68
   6   4   1  193.79   10.83
  -6  10  -1  195.76   10.69
 -10   6   1  198.55   11.25
  -4  10   1  184.32   10.51
  -4  10   1  189.42   10.67
 -10   4  -1  211.80   11.26
  -4  10   1  193.18   10.70
  -4  10   1  182.75   10.53
   4   6  -1  190.30   10.80
   6   4   1  183.75   10.67
 -10   6   1  195.40   10.74
  10  -6   1  186.75   10.67
  10  -4  -1  197.84   11.05
  10  -6   1  213.82   11.39
  10  -3   1    1.92    0.86
  -7  10   1    3.36    0.74
 -10   3   1    2.86    0.72
  -7  10   1    2.91    0.77
  -3  10  -1    2.66    0.55
 -10   3   1    3.37    1.22
   3   7   1    2.89    1.13
  10  -3   1    2.98    0.78
  -3  10  -1    2.20    0.75
 -10   7  -1    1.98    1.08
   3 -10  -1    3.19    2.41
   7   3  -1    2.94    0.69
  10  -3   1    3.87    1.46
 -10   7  -1    3.73    0.73
  -7  10   1    2.65    0.78
 -10   7  -1    3.44    1.11
 -10   3   1    3.57    1.31
   7   3  -1    2.00    0.84
  -7  -3  -1    3.60    1.22
   7   3  -1    2.89    1.28
  -3  10  -1    2.90    0.83
  -7  10   1    1.66    0.68
 -10   7  -1    3.46    0.89
   3   7   1    2.17    0.82
   3   7   1    2.52    0.78
  -7  -3  -1    1.69    1.06
  -3  10  -1    3.83    0.81
   7   3  -1    3.09    1.01
  -3  10  -1    2.36    0.77
  -7  10   1    2.60    0.65
  10  -7  -1    2.57    1.10
 -10   7  -1    2.33    0.61
  -7  10   1    2.30    0.74
   3   7  -1    3.44    0.85
 -10   3  -1    2.65    0.74
  10  -7   1    2.95    0.78
 -10   7   1    3.43    0.93
 -10   3  -1    3.15    1.30
  10  -7   1    2.42    1.27
 -10   3  -1    3.27    1.17
   7   3   1    2.90    0.97
  10  -3  -1    4.13    1.44
  -3  10   1    1.91    0.57
 -10   7   1    3.26    1.26
   3   7  -1    2.59    0.73
   7   3   1    3.42    0.80
  -3  -7  -1    6.57    2.18
   7   3   1    1.59    0.90
 -10   7   1    3.15    1.18
  -7  10  -1    2.45    0.73
  10  -3  -1    1.81    0.76
  -7  10  -1    1.76    0.67
  -7  10  -1    1.98    0.68
   3   7  -1    3.25    0.75
  -7  10  -1    3.17    0.73
  10  -3  -1    2.52    1.16
  -3  10   1    2.02    0.71
   3   7  -1    1.76    0.94
  -3  10   1    2.86    0.77
  -3  10   1    2.24    0.81
 -10   8  -1    0.44    0.91
  10  -2   1    0.29    0.75
   8   2  -1    0.79    1.28
  -8  10   1    0.15    0.59
 -10   8  -1    0.04    0.83
  -8  10   1    0.00    0.60
  10  -2   1    0.02    1.23
 -10   8  -1   -0.21    1.04
   2   8   1    0.01    0.80
  -8  -2  -1    3.02    1.16
   2   8   1    2.30    0.82
  10  -8  -1    0.69    1.13
  -8  10   1   -1.03    0.60
  -8  10   1    0.25    0.71
  -2  10  -1    1.44    0.75
 -10   8  -1   -0.26    0.56
  -8  -2  -1    2.58    1.08
   8   2  -1   -0.55    0.72
   2 -10  -1   -0.46    2.21
  -2  10  -1    0.94    0.65
  -2  10  -1    0.38    0.70
 -10   2   1    0.97    1.09
  10  -2   1   -0.15    0.65
   2   8   1    0.38    1.02
  -8  10   1    0.10    0.68
  -8  10   1    0.53    0.69
 -10   8  -1    0.02    0.55
   8   2  -1    0.23    0.68
 -10   2   1    2.40    0.78
  -2  10  -1    0.41    0.47
 -10   2   1    1.16    1.14
  -2  10   1    0.09    0.67
  10  -2  -1    0.84    1.38
   2   8  -1   -0.52    0.62
   2   8  -1    1.74    0.92
 -10   2  -1    0.94    1.06
  -8  10  -1    1.24    0.72
 -10   8   1    0.19    0.98
  -8  10  -1    1.05    0.73
  10  -2  -1    0.27    0.56
  -8  10  -1    1.11    0.71
  -8  10  -1    0.98    0.73
 -10   8   1    2.64    1.09
   8   2   1    0.28    0.85
 -10   8   1    0.62    0.81
 -10   2  -1   -0.28    0.98
   8   2   1    0.76    0.76
  -2  10   1    0.14    0.49
 -10   2  -1    0.68    0.60
  10  -2  -1    1.34    0.75
  -2  10   1    0.82    0.77
  10  -8   1    0.39    1.14
  10  -2  -1   -0.88    1.01
   2   8  -1    0.03    0.69
 -10   1   1    1.03    1.05
  -1  10  -1    0.67    0.80
  -9  -1  -1    0.95    1.04
  10  -1   1    0.68    0.84
  -9  10   1    0.55    0.70
 -10   1   1    0.33    1.02
 -10   9  -1   -0.31    0.76
  -9  -1  -1    0.85    1.01
 -10   9  -1    0.32    0.73
  10  -9  -1    0.88    1.02
  -9  10   1    0.55    0.79
 -10   9  -1    0.41    0.97
   9   1  -1   -0.01    0.63
   1   9   1    0.75    0.90
   1   9   1    0.52    0.75
 -10   9  -1    0.83    0.66
   9   1  -1   -0.40    1.23
  10  -1   1    1.10    1.25
   1   9   1   -0.32    1.01
   9   1  -1    1.23    0.84
  -1  10  -1    0.52    0.76
  10  -1   1   -0.32    0.66
 -10   1   1    1.19    0.73
   1   9   1    1.09    0.81
  -9  10   1   -0.03    0.74
 -10   9  -1    0.27    0.92
  -9  10   1    0.17    0.69
  -1  10  -1    0.48    0.79
  -9  10   1    0.29    0.71
 -10   9   1   -0.16    0.83
  10  -1  -1   -0.01    0.68
  -9  10  -1    0.40    0.74
 -10   9   1    0.34    0.92
  -9  10  -1   -0.02    0.61
  -1  10   1   -0.56    0.76
  -9  10  -1    1.34    0.75
   1   9  -1   -0.39    0.88
  -1  10   1    0.21    0.51
  10  -1  -1    0.70    1.14
  -1  10   1   -0.30    0.74
   9   1   1   -0.21    0.70
   1   9  -1    1.28    0.73
  10  -1  -1   -0.53    1.61
  -9  -1   1    0.52    1.36
   1   9  -1    0.73    0.76
  -9  10  -1    0.42    0.67
 -10   1  -1    0.00    1.01
 -10   1  -1    0.27    1.02
  10  -1  -1    0.64    0.63
 -10   9   1   -0.32    0.87
   9   1   1    0.55    0.82
  -9  10  -1   -0.49    1.11
   0  10  -1  129.68    7.71
 -10  10   1  132.44    7.82
  10   0  -1  152.65    8.09
  10   0  -1  133.94    7.66
   0  10   1  127.09    7.72
   0  10   1  135.64    7.64
 -10   0   1  136.18    7.74
 -10   0   1  146.90    8.03
 -10  10   1  136.22    7.81
 -10  10   1  141.80    7.70
 -10   0  -1  133.85    8.01
 -10  10  -1  128.00    7.59
 -10  10  -1  135.62    7.68
  10   0   1  124.96    7.68
  10   0   1  130.48    7.68
 -10  10  -1  133.47    7.75
 -10   0   1  137.24    8.04
 -10  10  -1  131.36    7.64
 -10  10  -1  134.93    7.78
  10   0  -1  117.12    7.55
 -10   0  -1  139.67    7.99
   0  10  -1  130.10    7.64
   0  10  -1  126.30    7.55
   0  10   1  126.67    7.42
  -6  11   1   14.49    1.57
  -5  11  -1   16.26    1.54
  -6  11   1   15.86    1.44
  -5  11  -1   18.10    1.73
  -6  11   1   16.42    1.55
   5 -11  -1   35.03    5.64
  -6  11   1   15.65    1.55
 -11   6  -1   16.91    2.07
 -11   6  -1   19.77    1.70
  11  -5   1   19.00    2.38
 -11   6  -1   18.99    2.21
   5   6   1   20.01    1.96
  -5  11  -1   19.51    1.73
 -11   5   1   14.93    2.02
 -11   5   1   16.23    2.04
  11  -5   1   15.67    1.57
 -11   5   1   20.56    1.89
   6   5  -1   19.16    1.87
  11  -6  -1   14.57    2.01
   6   5  -1   18.18    1.67
   5   6   1   15.94    1.90
 -11   6  -1   16.61    1.54
  -5  11  -1   16.76    1.46
   5   6   1   15.97    1.61
  11  -6   1   15.95    1.80
  -5  11   1   17.23    1.49
  -5  11   1   14.77    1.53
  -6  11  -1   18.49    1.57
  11  -5  -1   18.04    2.06
  -6  11  -1   18.34    1.56
   6   5   1   14.49    1.54
  -6  11  -1   15.22    1.58
   5   6  -1   16.92    1.88
 -11   5  -1   19.92    1.68
 -11   5  -1   14.63    1.47
   5   6  -1   15.37    1.54
   6   5   1   17.02    1.94
  11  -6   1   21.07    2.54
 -11   6   1   14.36    1.97
  -6  11  -1   15.08    1.49
  -5  11   1   17.05    1.64
 -11   6   1   19.07    1.73
 -11   5  -1   18.03    2.11
   5   6  -1   16.55    1.52
 -11   5  -1   17.21    2.13
   6   5   1   17.16    1.87
 -11   6   1   20.69    2.42
  -5  11   1   16.80    1.49
  -4  11  -1   31.87    2.13
  11  -4   1   30.80    2.40
 -11   7  -1   29.55    2.23
   7   4  -1   28.40    2.62
 -11   7  -1   33.53    2.53
  11  -4   1   36.91    3.37
  -7  11   1   34.20    2.44
   4   7   1   29.00    2.35
  -4  11  -1   30.22    2.44
  -4  11  -1   31.85    2.38
   7   4  -1   30.59    2.23
  -7  11   1   34.90    2.53
   4   7   1   38.44    2.93
 -11   7  -1   34.23    2.97
 -11   4   1   33.65    3.10
  -4  11  -1   33.44    2.37
 -11   7  -1   31.77    3.09
   4   7   1   28.35    2.47
 -11   4   1   34.74    3.15
   7   4  -1   34.52    3.54
   7   4  -1   32.81    2.63
  -7  11   1   31.52    2.32
  11  -7  -1   33.98    3.08
   4   7  -1   34.47    2.32
 -11   7   1   37.03    3.23
 -11   7   1   31.03    2.52
   7   4   1   29.51    2.36
  -7  11  -1   30.80    2.26
  -4  11   1   32.04    2.17
   4   7  -1   33.56    2.77
  11  -4  -1   33.92    3.05
 -11   4  -1   33.12    3.07
   7   4   1   33.98    2.73
   4   7  -1   32.79    2.42
  -7  11  -1   31.55    2.44
 -11   4  -1   32.67    2.36
 -11   4  -1   31.89    2.93
  11  -7   1   35.97    3.48
  -4  11   1   29.99    2.50
  -7  11  -1   32.19    2.38
  -4  11   1   33.26    2.40
 -11   7   1   34.74    3.11
   7   4   1   32.49    2.75
  -8  11   1    0.46    0.77
   8   3  -1   -0.13    0.82
  -3  11  -1    0.63    0.78
  -3  11  -1   -0.09    0.74
  11  -3   1    1.87    0.82
  11  -8  -1    0.16    1.24
 -11   8  -1   -0.19    1.04
  -3  11  -1    1.41    0.54
  -3  11  -1    0.01    0.85
  11  -3   1    2.78    1.47
 -11   8  -1    0.01    1.06
   3   8   1    2.09    0.87
   3   8   1    0.94    0.76
  -8  11   1    0.46    0.85
 -11   8  -1    1.14    0.90
   3   8   1    2.28    1.23
   8   3  -1    0.97    1.38
  -8  11   1    0.80    0.79
 -11   3   1    0.45    0.66
   8   3  -1    1.78    0.94
 -11   3   1    0.63    1.11
 -11   8  -1    0.78    0.64
 -11   3   1    2.31    1.19
 -11   8   1   -1.75    1.01
  -8  11  -1    0.66    0.71
   3   8  -1    0.81    0.70
  -8  11  -1    1.37    0.81
 -11   3  -1    0.49    1.11
  11  -3  -1    1.34    0.83
  -8  11  -1    1.74    0.82
 -11   8   1    1.66    0.97
   8   3   1    1.64    1.02
  -3  11   1    0.74    0.90
  -3  11   1    1.00    0.62
   3   8  -1    1.88    1.06
  -3  11   1    2.10    0.85
 -11   3  -1    2.06    0.77
   3   8  -1    0.64    0.82
  11  -8   1   -0.57    1.30
  11  -3  -1    0.26    1.09
 -11   3  -1    0.09    1.18
 -11   8   1    0.61    1.07
   8   3   1    1.27    0.90
 -11   2   1    0.85    1.05
  11  -2   1    2.29    1.44
   2   9   1    2.06    0.89
  -2  11  -1    2.24    0.93
 -11   9  -1    1.48    1.14
 -11   2   1    1.03    1.05
   9   2  -1    2.12    0.96
  11  -2   1    0.77    0.76
   2   9   1    2.59    1.02
  -9  11   1    1.83    0.87
 -11   9  -1    1.84    0.83
   9   2  -1    1.70    0.85
   9   2  -1    1.79    1.40
  -2  11  -1    1.42    0.86
  -9  11   1    1.89    0.79
 -11   9  -1    2.54    1.16
  -9  11   1    1.59    0.94
  -9  -2  -1    0.67    1.09
  -9  11   1    1.17    0.88
  11  -9  -1    1.06    1.22
  11  -2   1    1.48    1.04
  -2  11  -1    1.09    0.79
 -11   9  -1    2.05    0.96
 -11   9  -1    1.03    0.70
  -9  11   1    1.33    0.74
 -11   2   1    1.65    0.73
   2   9   1    1.36    1.23
   9   2   1    0.21    0.83
  -9  11  -1    0.46    0.84
 -11   2  -1    1.91    1.20
   9   2   1    2.03    1.03
  11  -2  -1    0.93    1.21
  -9  11  -1    1.11    0.84
 -11   2  -1    0.85    1.11
 -11   9   1    2.20    1.06
  -2  11   1    1.69    0.89
  -9  11  -1    1.10    0.74
  11  -2  -1    3.26    0.92
   2   9  -1    0.99    1.09
  -2  11   1    1.75    0.62
 -11   9   1    0.55    1.05
  -2  11   1    1.68    1.03
 -11   9   1    0.95    1.11
   2   9  -1    1.57    0.84
   2   9  -1    0.15    0.73
 -10  -1  -1   12.02    1.71
  10   1  -1   11.60    1.35
 -11  10  -1   15.11    1.57
  11  -1   1   10.53    1.45
  -1  11  -1   10.09    1.29
  10   1  -1   13.44    1.90
 -10  -1  -1   11.07    1.69
 -10  11   1   10.48    1.42
 -11  10  -1   12.29    1.62
 -10  11   1   10.08    1.39
  11  -1   1   17.91    2.17
  -1  11  -1    9.81    1.53
 -11   1   1   12.17    1.71
   1  10   1    9.65    1.42
 -10  11   1   12.06    1.50
   1  10   1   14.43    1.85
  -1  11  -1   10.17    1.39
 -11   1   1   12.87    1.72
   1  10   1   10.99    1.54
  11  -1   1   10.46    1.40
 -11  10  -1   11.36    1.62
 -11  10  -1   10.94    1.36
  10   1  -1   12.63    1.52
 -11   1   1   13.58    1.47
 -11  10  -1   14.22    1.52
   1  10  -1   11.44    1.41
 -11  10   1   14.60    1.60
  11  -1  -1   10.90    1.36
 -10  11  -1    8.96    1.35
 -10  11  -1   10.02    1.33
 -11   1  -1   10.73    1.76
   1  10  -1   12.74    1.72
  11  -1  -1   12.01    1.82
 -10  11  -1   12.00    1.45
  -1  11   1   12.23    1.49
 -10  -1   1   14.37    1.58
  10   1   1   10.75    1.45
  10   1   1   11.70    1.52
 -11  10   1    9.51    1.48
  -1  11   1   11.78    1.57
   1  10  -1   10.64    1.31
 -11   1  -1   11.23    1.77
  -1  11   1   11.17    1.12
 -11  10   1   13.89    1.70
   0  11   1   24.36    2.22
 -11   0  -1   23.53    2.45
  11   0   1   21.19    2.09
 -11  11   1   22.92    2.38
  11   0   1   20.38    2.05
 -11  11   1   22.92    2.06
 -11   0   1   24.86    2.15
  11   0  -1   26.44    2.64
  11   0  -1   17.65    1.94
  11   0  -1   23.17    2.13
 -11  11  -1   18.43    1.85
 -11  11  -1   20.37    2.00
 -11   0  -1   22.21    2.28
 -11  11   1   19.21    2.09
   0  11  -1   27.58    2.37
 -11  11  -1   21.89    2.03
   0  11  -1   21.18    1.99
   6   6   1    0.49    1.10
   6   6  -1   -0.70    0.97
   6   6  -1   -0.42    0.99
  12  -6  -1    1.52    1.30
 -12   6   1   -0.24    1.28
  12  -6   1    0.29    1.59
  -6  12   1   -0.70    0.65
  -6  12   1   -0.68    0.65
 -12   6  -1    0.21    1.25
  -6  12  -1    0.79    0.69
  -6  12   1    0.12    0.79
   6   6   1    0.86    1.16
 -12   6  -1   -0.47    1.11
 -12   6   1    0.07    1.27
   6   6  -1    1.51    0.84
 -12   6  -1    1.52    0.92
  -6  12  -1    0.78    0.78
  -6  12   1    1.01    0.96
  -6  12  -1    0.89    0.92
 -12   7  -1   -0.42    1.14
   5   7   1   -1.53    1.07
   5   7   1   -0.34    1.04
   5   7   1   -0.01    0.93
  -7  12   1    1.64    0.77
  -7  12   1    0.87    0.96
  -5  12  -1    0.06    0.88
  -5  12  -1    0.12    0.83
 -12   7  -1   -0.53    1.14
   7   5  -1   -0.06    0.97
  -5  12  -1   -0.50    0.61
  -7  12   1    0.22    0.84
  12  -5   1   -0.60    1.40
  -5  12  -1    0.02    0.80
 -12   7  -1    0.99    0.95
   7   5  -1    0.31    0.71
  -7  12   1    0.42    0.74
  12  -7  -1    0.27    1.23
   7   5  -1    0.62    0.97
 -12   5   1    0.21    1.20
 -12   5   1   -0.53    1.17
  -5  12   1    0.64    0.97
  -7  12  -1    0.59    0.76
 -12   5  -1   -1.34    1.09
  -7  12  -1    0.48    0.73
  -7  12  -1   -0.16    0.71
  -5  12   1    0.05    0.85
   7   5   1   -0.13    1.00
   7   5   1   -0.13    0.78
 -12   7   1    0.82    1.23
 -12   5  -1    0.19    0.79
  -5  12   1   -0.40    0.65
   5   7  -1    1.01    0.72
   5   7  -1    0.27    1.09
 -12   7   1    0.09    0.88
   7   5   1    0.68    1.00
 -12   7   1    0.38    1.22
 -12   5  -1    0.16    1.13
  12  -7   1   -0.78    1.44
  -7  12  -1    1.31    0.90
   5   7  -1    0.25    0.77
  12  -5  -1   -1.52    1.14
   8   4  -1  109.02    6.72
  12  -4   1  140.08    7.41
  -8  12   1  115.92    6.54
  12  -8  -1  135.75    7.44
   4   8   1  110.83    7.06
 -12   4   1  108.68    7.06
 -12   8  -1  113.26    7.09
  -4  12  -1  109.11    6.67
 -12   8  -1  110.81    7.02
   4   8   1  120.28    6.86
  -4  12  -1  105.84    6.30
  12  -4   1  103.93    6.57
   4   8   1  103.78    6.65
  -4  12  -1  114.32    6.57
  -8  12   1  114.26    6.70
   8   4  -1  100.84    6.72
   4   8   1  103.96    6.55
 -12   8  -1  115.25    6.64
  -8  12   1  110.29    6.60
  -4  12  -1  112.26    6.60
 -12   4   1  113.38    7.09
  -4  12   1  111.16    6.60
  12  -8   1  115.25    7.41
 -12   4  -1  122.38    7.12
   4   8  -1  104.31    6.48
   8   4   1   99.45    6.75
  -4  12   1  113.49    6.40
  -8  12  -1  112.21    6.60
   8   4   1  120.03    6.82
  12  -4  -1  121.54    7.07
  -8  12  -1  110.74    6.48
  -8  12  -1  112.68    6.68
 -12   4  -1  114.37    6.51
 -12   8   1  117.55    6.68
   4   8  -1  110.64    6.84
   4   8  -1  105.53    6.58
 -12   4  -1  118.56    7.13
 -12   8   1  122.39    7.22
  -4  12   1  115.08    6.75
 -12   8   1  121.43    7.29
  12  -3   1    3.25    1.50
   3   9   1    3.10    1.04
  -9  12   1    2.01    1.08
  -9  12   1    2.89    1.04
   3   9   1    4.22    1.40
 -12   9  -1    4.82    1.13
  -3  12  -1    2.56    1.02
 -12   9  -1    2.43    0.93
 -12   3   1    2.00    1.21
  12  -9  -1    3.84    1.52
  12  -3   1    2.79    0.92
 -12   9  -1    2.29    1.32
 -12   9  -1    1.65    1.23
   9   3  -1    2.22    0.98
  -3  12  -1    1.89    1.04
  -3  12  -1    0.98    0.91
 -12   3   1    3.75    1.36
   3   9   1    3.14    0.98
   9   3  -1    3.49    1.10
  -3  12   1    1.47    0.71
 -12   3  -1    1.33    1.30
   3   9  -1    3.83    1.07
 -12   9   1    3.02    1.34
  -9  12  -1    3.73    0.96
 -12   9   1    4.04    1.34
 -12   9   1    2.75    1.17
  -9  12  -1    2.42    1.01
  -3  12   1    3.56    1.02
  -9  -3   1    4.71    1.12
   9   3   1    3.05    1.07
   3   9  -1    2.15    0.86
   9   3   1    3.76    1.18
  12  -3  -1    3.73    1.41
  -9  12  -1    1.59    0.91
  -3  12   1    3.49    1.18
 -12   3  -1    3.69    1.31
  12  -3  -1    2.14    0.95
   3   9  -1    2.90    1.29
  -2  12  -1   93.20    5.83
 -12  10  -1   98.86    5.85
 -12   2   1   99.22    6.11
   2  10   1   95.43    5.90
 -10  12   1   98.81    5.84
  12  -2   1   82.88    5.71
  12  -2   1  119.07    6.45
  -2  12  -1   93.60    5.81
  10   2  -1   93.62    5.80
 -12  10  -1   92.41    5.77
 -12   2   1   93.12    5.71
  10   2  -1   89.60    5.73
   2  10   1  104.51    6.16
 -12  10  -1   96.91    6.08
   2  10  -1   95.90    6.02
 -12  10   1   92.21    6.11
  12  -2  -1   97.17    5.76
 -10  12  -1   99.04    5.78
 -10  -2   1  102.72    5.90
 -10  12  -1   97.34    5.87
  10   2   1   94.57    5.85
  -2  12   1   90.61    5.89
  12  -2  -1  111.31    6.23
 -12   2  -1   99.23    6.13
 -12  10   1  101.55    5.86
  10   2   1   85.10    5.84
   2  10  -1   91.59    5.79
 -12   1   1    2.88    0.94
 -12  11  -1    4.11    1.27
 -12  11  -1    3.48    1.22
  11   1  -1    5.08    1.64
  -1  12  -1    2.29    1.15
  12  -1   1    1.33    0.88
  -1  12  -1    1.97    1.20
 -12   1   1    3.01    1.22
   1  11   1    1.64    1.22
 -12  11  -1    0.97    1.01
  11   1  -1    2.04    0.92
  12  -1   1    3.16    1.10
  11   1  -1    3.75    1.06
 -11  12   1    2.16    1.17
  11   1   1    0.93    0.92
 -11  12  -1    2.90    1.12
  12  -1  -1    2.77    1.02
 -11  -1   1    4.15    1.09
 -12  11   1    2.88    1.26
  11   1   1    0.43    1.02
   1  11  -1    2.58    1.32
 -12  11   1    3.04    1.19
 -12   1  -1    2.71    1.23
   1  11  -1    2.46    1.18
  12  -1  -1    5.88    1.49
 -11  12  -1    2.28    1.10
  -1  12   1    1.80    1.16
 -12  12  -1    0.14    1.09
  12   0   1    0.40    0.86
 -12  12   1    0.60    1.02
   0  12  -1   -1.88    1.19
  12   0  -1    1.02    0.99
 -12  12  -1   -0.47    1.05
  12   0  -1    2.54    1.25
 -12  12   1   -1.01    1.06
  12   0   1    0.98    1.02
   0  12  -1    0.20    1.05
 -12   0  -1    1.19    1.12
 -12   0   1   -0.10    0.84
   0  12   1    0.81    1.18
 -13   6   1    1.75    1.36
   7   6  -1    1.52    1.10
  -6  -7   1    5.16    1.37
  -7  13   1    1.64    1.08
  -7  13   1    1.80    0.88
   6   7   1    0.71    1.25
   7   6  -1    1.01    1.14
   6   7   1    1.28    0.94
 -13   7  -1    1.43    0.96
  13  -7  -1    2.70    1.52
  13  -6   1   -0.17    1.54
   6   7   1    1.73    1.17
  -6  13  -1    2.15    0.76
 -13   7  -1    1.88    1.32
  -6  13  -1    1.04    1.01
   7   6   1    2.41    1.05
   6   7  -1   -0.12    1.12
 -13   7   1    1.62    1.40
 -13   6  -1    2.31    0.97
  -7  13  -1    3.19    1.18
 -13   6  -1    2.29    1.40
  -6  13   1    2.25    0.79
   6   7  -1    3.61    1.03
   6   7  -1    2.13    1.24
  -7  13  -1    0.28    0.75
  13  -6  -1    1.26    1.37
  -6  13   1    1.29    1.02
  13  -7   1    4.48    1.73
   7   6   1    2.18    1.17
  -7  -6   1    4.83    1.31
   7   6   1    1.48    1.13
   5   8   1   25.54    2.34
  -8  13   1   21.75    2.12
   5   8   1   21.95    2.52
  -5  13  -1   18.32    1.96
  -8  13   1   23.26    1.89
   8   5  -1   17.17    2.01
  -5  13  -1   18.91    1.70
 -13   8  -1   21.05    2.39
  13  -8  -1   26.15    2.76
   8   5  -1   16.92    1.98
 -13   5   1   19.34    2.39
   5   8   1   18.33    1.96
  13  -5   1   30.14    3.07
  -5  -8   1   28.40    2.65
 -13   8  -1   18.75    1.93
   5   8  -1   24.61    2.35
  -8  13  -1   20.57    2.13
  -8  -5   1   26.61    2.47
   5   8  -1   21.61    1.99
   8   5   1   20.67    2.17
 -13   8   1   25.19    2.59
 -13   8   1   22.86    2.02
  -5  13   1   21.47    2.12
  -8  13  -1   20.42    1.77
 -13   5  -1   17.73    2.24
   8   5   1   23.47    2.24
  13  -5  -1   22.39    2.45
  -5  13   1   23.29    1.87
  -4  13  -1   17.04    1.84
  13  -4   1   25.34    2.63
   4   9   1   18.70    2.08
   9   4  -1   18.95    1.92
   9   4  -1   16.14    1.84
 -13   9  -1   19.03    1.89
   4   9   1   18.82    2.03
  -9  13   1   18.80    1.75
  -9  13   1   17.85    1.95
  13  -9  -1   17.43    2.35
 -13   9  -1   18.64    2.22
   4   9   1   20.82    2.39
 -13   4   1   22.33    2.35
  -4  13   1   17.37    2.01
 -13   9   1   18.86    1.87
 -13   9   1   16.68    2.23
   9   4   1   19.70    1.98
  -9  13  -1   16.65    1.89
  -9  13  -1   14.70    1.68
   4   9  -1   16.04    2.02
   9   4   1   14.91    1.85
   4   9  -1   19.23    1.87
  -4  13   1   16.17    1.49
 -13   4  -1   20.86    2.36
  -9  -4   1   23.92    2.30
  13  -4  -1   20.48    2.30
 -13  10  -1    8.29    1.55
  10   3  -1    7.36    1.26
 -13  10  -1    7.71    1.33
   3  10   1    5.25    1.25
  10   3  -1    6.94    1.31
  -3  13  -1    5.54    1.29
 -13   3   1    8.39    1.61
  13  -3   1   10.77    1.88
 -10  13   1    6.18    1.29
   3  10   1    8.51    1.78
 -13  10   1    5.52    1.54
 -13  10   1    8.80    1.34
 -13   3  -1    9.34    1.73
  10   3   1    9.80    1.44
  13  -3  -1    6.47    1.54
  10   3   1    7.04    1.34
  -3  13   1    7.77    1.52
 -10  13  -1    5.46    1.21
 -10  13  -1    8.44    1.45
 -10  -3   1    8.75    1.39
   3  10  -1    8.30    1.65
   3  10  -1    5.46    1.24
 -13  11  -1   28.71    2.45
  11   2  -1   27.61    2.47
  11   2  -1   32.62    2.58
  -2  13  -1   26.76    2.52
   2  11   1   29.74    2.93
 -11  13   1   33.10    2.63
 -13   2   1   32.52    2.82
   2  11   1   24.42    2.45
 -13  11  -1   28.62    2.84
  -2  13   1   30.14    2.77
   2  11  -1   29.25    2.68
 -11  13  -1   29.22    2.67
 -13  11   1   29.57    3.03
 -11  13  -1   29.20    2.38
 -13   2  -1   29.75    2.86
  13  -2  -1   35.19    2.98
   2  11  -1   24.43    2.49
  11   2   1   29.58    2.62
  11   2   1   25.03    2.55
 -13  11   1   29.64    2.57
 -11  -2   1   30.65    2.54
  12   1  -1    1.81    1.04
 -13   1   1    1.57    1.04
  -1  13  -1    3.63    1.25
 -13  12  -1    0.22    1.07
 -12  -1  -1    1.67    0.97
   1  12   1    2.27    1.27
   1  12   1    1.90    1.65
 -12  13   1    2.82    1.19
 -12  13  -1    2.20    1.15
 -13   1  -1    0.13    1.14
 -12  -1   1    0.75    0.95
   1  12  -1    1.53    1.19
  13  -1  -1    3.08    1.13
   1  12  -1   -1.60    1.67
  12   1   1    2.92    1.06
  13  -1  -1    3.77    1.83
  -1  13   1    2.07    1.18
 -13  12   1    1.16    1.25
 -13  12   1    1.26    1.10
  12   1   1    2.59    1.07
  -7  14   1   -0.72    0.76
   7   7   1   -0.60    1.06
 -14   7   1    0.15    1.25
  -7  14   1    0.05    1.09
   7   7  -1   -0.24    1.09
 -14   7  -1   -0.76    1.18
   7   7   1    0.02    0.93
   7   7   1   -0.52    1.00
 -14   7  -1    0.56    0.92
  -7  14  -1    0.15    0.78
  -7  -7   1   -0.20    1.11
  -7  14  -1   -0.02    1.08
  14  -7  -1    0.15    1.43
  14  -7   1    1.15    1.53
   7   7  -1    1.23    1.13
  14  -6   1   79.96    5.18
   6   8   1   67.99    4.74
   8   6  -1   61.94    4.49
 -14   8  -1   65.69    4.80
   6   8   1   57.82    4.28
   6   8   1   69.78    4.52
  14  -8  -1   79.82    5.16
  -6  14  -1   63.68    4.43
   8   6  -1   67.41    4.46
  -6  -8   1   81.53    4.68
  -6  14  -1   61.86    4.09
  -8  14   1   66.29    4.23
 -14   8  -1   65.14    4.26
  -8  14   1   67.76    4.52
 -14   6   1   66.55    4.87
   8   6   1   60.73    4.54
 -14   6  -1   67.42    4.77
  -8  14  -1   64.71    4.47
 -14   8   1   70.88    4.90
  14  -6  -1   81.68    5.03
  -6  14   1   65.04    4.14
   8   6   1   75.11    4.57
   6   8  -1   60.40    4.67
   6   8  -1   72.69    4.58
  -8  -6   1   79.12    4.65
   6   8  -1   59.44    4.27
  -8  14  -1   68.03    4.17
  -6  14   1   68.88    4.53
   5   9   1    1.46    1.12
  -5  14  -1   -0.64    1.12
 -14   9  -1    0.04    1.25
  14  -9  -1    0.28    1.48
   5   9   1   -0.16    0.95
   9   5  -1    1.95    1.04
 -14   5   1   -0.43    1.19
  -9  14   1    0.81    1.40
  14  -5   1   -0.34    1.41
   5   9   1   -0.16    1.29
 -14   9  -1   -0.07    0.93
  -9  14   1    0.96    0.92
   9   5  -1   -1.31    0.97
   5   9  -1    0.54    1.15
   9   5   1    0.05    1.00
  -5  14   1   -0.50    1.18
  14  -5  -1   -0.28    1.24
   5   9  -1    0.35    0.92
 -14   9   1    1.01    1.33
  -9  -5   1    2.62    1.15
   9   5   1   -0.14    0.99
  -5  14   1    0.47    0.77
   5   9  -1    0.10    1.24
  -9  14  -1    0.83    1.12
 -14   5  -1    0.69    1.23
  -9  14  -1   -0.06    0.83
   4  10   1    0.07    1.32
  -4  14  -1    0.38    1.13
  10   4  -1    2.63    1.06
 -14   4   1    0.29    1.13
  10   4  -1    0.19    0.92
   4  10   1    0.38    1.12
  14  -4   1    0.09    1.54
 -10  14   1    0.93    1.02
 -14  10  -1   -0.01    1.16
 -14  10  -1   -0.86    0.90
   4  10  -1    0.54    0.99
  10   4   1    0.00    0.97
 -10  14  -1    1.31    1.00
  14  -4  -1    2.30    1.37
  10   4   1   -0.37    0.99
 -14  10   1   -0.39    0.93
 -14  10   1    0.69    1.25
   4  10  -1    0.04    1.17
 -14   4  -1   -0.40    1.11
   4  10  -1   -1.18    1.18
  -4  14   1    1.12    1.16
 -10  -4   1    1.14    1.02
 -10  14  -1    1.58    1.14
   0   0  -2  930.23   51.92
   0   0   2 1000.00   51.71
   0   0   2  976.32   51.74
   1  -1  -2    5.26    0.56
  -1   1   2    5.40    0.41
   1   0  -2    5.29    0.32
  -1   0  -2    5.12    0.48
  -1   0   2    5.40    0.39
   0   1  -2    4.85    0.35
  -1   0   2    5.40    0.36
   0  -1   2    5.29    0.38
   0   1  -2    5.50    0.35
   1   0  -2    5.70    0.44
   1  -1   2    6.09    0.40
   0   1  -2    5.21    0.49
  -1   0   2    5.03    0.50
   1   0   2    6.34    0.45
   0   1   2    5.47    0.36
   0  -1  -2    5.26    0.55
   1  -1  -2    5.10    0.32
   1   0   2    5.88    0.40
  -1   1   2    5.28    0.40
   0   1   2    5.35    0.38
   0  -1  -2    5.50    0.38
  -1   1   2    5.66    0.36
  -1   1   2    4.64    0.51
   0  -1  -2    5.26    0.43
  -1   1   2    5.27    0.39
   1   0  -2    5.51    0.32
   0   1   2    5.81    0.42
   0   1   2    5.23    0.39
   1  -1  -2    5.14    0.54
   0   1   2    5.42    0.39
   1  -1   2    5.63    0.50
   1   0  -2    5.40    0.52
   1  -1   2    5.21    0.36
   0  -1   2    5.65    0.37
   1   0   2    6.25    0.41
   0  -1   2    5.72    0.42
   1   1  -2   19.00    1.26
   1   1   2   20.08    1.18
  -1   2   2   19.04    1.11
  -1   2   2   20.28    1.15
   1   1  -2   19.02    1.09
  -1   2   2   21.07    1.11
  -1   2   2   18.82    1.13
  -1  -1   2   18.49    1.16
   1   1  -2   19.51    1.14
  -1  -1   2   18.56    1.10
  -1  -1  -2   17.84    1.07
   1  -2  -2   17.54    1.26
  -1  -1  -2   20.07    1.07
  -1   2   2   21.63    1.16
  -1   2   2   17.47    1.14
   1   1  -2   19.16    1.09
   1   1   2   20.76    1.21
   1  -2  -2   19.96    1.38
  -2   1   2   18.30    1.18
  -1  -1   2   22.79    1.08
   1  -2  -2   18.63    1.10
  -1  -1   2   16.61    1.11
  -2   1   2   21.03    1.13
  -2   1   2   17.69    1.20
   1  -2   2   20.00    1.15
  -1   2  -2   18.49    1.13
   2  -1   2   19.99    1.31
   2  -1  -2   20.67    1.28
   1   1   2   19.52    1.18
  -2   1  -2   19.09    1.17
  -1   2   2   15.99    1.27
   1   1   2   21.05    1.25
  -1  -1  -2   20.05    1.43
  -1  -1   2   20.41    1.27
   1  -2   2   17.64    1.28
  -1  -1  -2   21.86    1.17
  -1   2   2   16.58    1.35
   2  -1  -2   19.39    1.41
  -1   2  -2   19.03    1.13
   2  -1   2   20.50    1.14
   1  -2   2   20.93    1.10
   0   2   2  268.05   14.78
   0   2  -2  291.22   14.80
   0   2   2  292.36   14.79
  -2   0   2  261.18   14.84
   0  -2   2  280.91   14.81
   0  -2  -2  281.15   14.81
   2   0  -2  307.23   14.75
  -2   0   2  268.16   15.16
   2   0  -2  288.74   14.81
  -2   2  -2  244.06   14.97
   0   2  -2  288.61   14.80
   0   2  -2  293.45   14.79
   0   2   2  290.53   14.81
   2  -2  -2  268.29   14.88
  -2   0  -2  273.55   14.84
  -2   2   2  246.07   15.10
  -2   2   2  251.46   14.77
   2   0   2  308.33   14.88
   2   0   2  244.24   14.92
   0  -2  -2  261.49   15.10
   0   2   2  266.50   14.83
   2   0   2  283.21   14.83
   2  -2  -2  284.59   14.97
   2  -2  -2  293.74   14.76
  -2   2   2  265.50   14.80
  -2   0   2  245.18   14.86
  -2   2   2  253.31   14.78
   0   2   2  279.24   14.84
   2  -2  -2  264.21   15.03
  -2   2   2  318.03   14.79
  -2   2   2  282.61   14.86
   2   0  -2  287.84   14.99
  -2   0  -2  279.59   14.97
   2   0   2  285.21   14.86
   2   0   2  294.81   14.87
  -2   0   2  238.36   14.84
   0   2   2  276.70   14.83
   0  -2   2  292.65   14.83
  -2   2   2  287.05   14.86
   2   0  -2  280.00   14.88
   0   2   2  299.53   14.83
   0  -2   2  247.92   14.81
   1   2   2    2.00    0.24
  -2  -1  -2    1.88    0.78
   3  -1   2    1.33    0.29
   3  -1   2    2.33    0.56
   3  -1   2    2.35    0.41
   2   1  -2    1.83    0.35
  -3   2  -2    2.35    0.64
  -2   3   2    2.78    0.35
   2   1  -2    2.26    0.23
  -1   3  -2    2.17    0.28
  -3   2  -2    1.45    0.23
   1   2   2    2.37    0.38
  -2   3   2    1.94    0.29
  -3   1   2    1.73    0.29
  -2   3   2    2.18    0.31
  -1   3  -2    2.19    0.29
  -2   3   2    1.94    0.32
   2   1  -2    1.60    0.38
   2  -3   2    1.66    0.28
   3  -2  -2    1.43    0.63
  -3   1   2    2.21    0.21
   1  -3  -2    2.43    0.75
   3  -1   2    1.41    0.29
  -2   3   2    1.49    0.25
  -2  -1  -2    1.27    0.24
   1   2   2    0.54    0.42
   2   1  -2    1.95    0.31
   3  -2  -2    1.42    0.48
   2   1  -2    1.76    0.22
  -1  -2   2    1.15    0.30
  -2   3   2    2.32    0.23
   1   2   2    2.38    0.40
   2   1  -2    2.56    0.26
  -2   3   2    1.82    0.29
  -3   1   2    1.39    0.46
  -3   1   2    1.53    0.40
  -1   3  -2    1.92    0.26
  -1   3  -2    2.49    0.25
   1  -3  -2    1.42    0.23
   3  -2  -2    2.25    0.47
   1   2   2    2.32    0.29
  -1  -2   2    1.62    0.39
  -3   2   2    1.81    0.35
   2  -3  -2    2.33    0.28
   3  -2   2    1.70    0.29
  -1  -2  -2    1.72    0.80
   1  -3   2    2.33    0.24
  -1   3   2    2.10    0.27
   3  -1  -2    1.56    0.56
  -2   3  -2    1.56    0.43
   1   2  -2    2.19    0.27
  -2   3  -2    1.48    0.27
   3  -1  -2    1.68    0.46
   3  -2   2    1.78    0.30
   3  -2   2    1.46    0.34
  -1   3   2    2.02    0.26
   2   1   2    2.01    0.41
  -1   3   2    1.66    0.23
   2   1   2    1.78    0.41
  -3   2   2    2.63    0.43
  -2   3  -2    1.31    0.25
  -3   1  -2    1.45    0.60
  -2  -1   2    2.64    0.19
  -1   3   2    2.16    0.33
  -1   3   2    2.53    0.34
  -2   3  -2    1.96    0.27
  -1   3   2    2.11    0.33
  -2   3  -2    0.88    0.48
  -3   2   2    2.29    0.21
  -3   2   2    1.57    0.19
  -2  -1   2    1.56    0.39
   1   2  -2    2.31    0.27
  -1   3   2    1.65    0.27
   1   2  -2    1.59    0.26
   2  -3  -2    1.55    0.57
  -3   1  -2    1.41    0.34
   1   2  -2    2.55    0.35
  -3   1  -2    1.36    0.40
   2  -3  -2    1.81    0.45
  -2   3  -2    1.57    0.51
   2   1   2    2.46    0.37
  -1   3   2    1.68    0.84
   3  -1  -2    1.96    0.32
  -2  -1   2    0.91    0.25
   2   1   2    2.01    0.53
  -3   2   2    2.38    0.26
   2  -3  -2    1.66    0.21
   1   2  -2    1.76    0.39
  -3   2   2    2.33    0.30
  -2  -1   2    1.91    0.35
   1  -3   2    2.06    0.31
   3  -3  -2   17.06    1.26
  -3   3   2   15.38    1.05
   0   3   2   15.80    1.05
   3   0  -2   15.42    1.16
  -3   3  -2   15.21    1.38
   0   3  -2   15.90    0.96
   0   3  -2   14.61    0.97
  -3   3   2   16.20    1.10
   3   0  -2   14.93    1.03
   3   0   2   16.49    1.11
  -3   0   2   12.71    1.28
  -3   3  -2   13.41    1.17
   3   0   2   16.56    1.15
   3  -3  -2   16.13    0.90
  -3   0   2   14.79    1.11
   0   3   2   16.32    1.05
  -3   0   2   14.67    1.23
   0   3   2   16.37    0.97
   3  -3  -2   15.19    1.12
  -3   0  -2   14.44    1.45
  -3   3  -2   12.67    1.25
  -3   0  -2   16.95    1.12
  -3   3   2   18.16    0.92
   0  -3   2   15.51    1.01
   0   3   2   16.33    1.04
  -3   0   2   12.45    1.00
   3  -3   2   18.94    1.02
   3   0  -2   16.41    1.32
   0  -3  -2   17.62    1.83
   0   3  -2   16.45    1.01
   3   0   2   16.13    1.09
   3   0   2   12.45    1.11
   3  -3  -2   15.70    1.37
   0   3   2   15.36    1.40
  -3   3   2   14.90    0.96
  -3   3   2   14.60    0.94
  -3   3  -2   15.80    1.00
   0   3  -2   16.32    0.96
   0   3   2   16.81    1.08
  -3   3   2   14.48    0.99
  -2   4   2  733.48   37.87
   2  -4  -2  744.21   37.85
  -4   2   2  659.09   37.90
  -4   2   2  655.93   38.07
   2   2  -2  738.53   37.84
  -2   4   2  724.97   37.91
   2  -4   2  716.04   37.90
  -4   2  -2  667.89   38.20
   4  -2  -2  679.79   38.27
  -4   2   2  714.00   37.88
   2   2   2  733.34   37.94
   2   2   2  722.21   37.88
   2   2  -2  737.90   38.05
  -4   2  -2  636.29   38.16
  -2   4   2  703.69   37.91
   2   2   2  720.03   38.06
  -2   4   2  756.02   37.89
  -2   4   2  744.48   37.85
   4  -2   2  597.55   37.99
   4  -2   2  757.29   37.92
  -2  -2  -2  670.73   38.51
  -2   4  -2  667.58   37.84
  -2   4  -2  751.42   37.87
   2   2   2  634.80   37.96
   4  -2  -2  650.59   38.03
  -2   4   2  701.71   37.89
  -2   4  -2  753.63   37.88
  -4   2   2  708.18   37.81
   2   2   2  717.79   37.91
  -2   4   2  754.30   37.90
   2   2  -2  721.93   37.84
   2   2  -2  731.91   37.94
   2   2  -2  725.59   37.89
   2   2  -2  731.71   37.83
  -2   4  -2  726.84   37.84
   2  -4  -2  690.41   38.38
  -2   4  -2  749.90   37.89
  -4   2   2  673.54   38.11
   4  -2  -2  745.15   37.87
  -1  -3   2    2.42    0.60
  -3   4   2    3.66    0.44
  -1   4  -2    4.14    0.35
  -3   4   2    4.23    0.33
   1   3   2    3.28    0.57
   1   3   2    3.76    0.48
  -3  -1  -2    4.66    1.06
   4  -1   2    4.58    0.52
  -3  -1  -2    4.29    0.44
  -3   4   2    2.93    0.38
  -3   4   2    3.66    0.44
   4  -3  -2    4.35    0.83
   1  -4  -2    4.84    1.25
  -1   4  -2    4.41    0.43
   3   1  -2    3.60    0.61
  -4   1   2    3.59    0.49
   1   3   2    3.60    0.36
   4  -1   2    5.74    0.81
   3  -4   2    5.02    0.49
  -4   1   2    3.60    0.72
  -4   3  -2    4.37    0.74
  -1   4  -2    4.11    0.41
  -3   4   2    3.69    0.43
   1   3   2    4.40    0.42
   4  -1   2    3.48    0.64
   4  -1   2    3.72    0.49
  -1   4  -2    3.75    0.42
   4  -3  -2    3.75    0.60
   1   3   2    3.48    0.45
   3   1  -2    4.44    0.37
   4  -3  -2    4.09    0.38
  -3   4   2    3.66    0.42
   4  -3  -2    5.74    0.72
   3   1  -2    5.42    0.42
   3   1  -2    4.53    0.57
   1   3   2    3.83    0.51
  -3   4   2    4.82    0.47
  -4   1   2    2.60    0.73
  -4   3  -2    3.29    0.75
   3   1  -2    4.26    0.49
   4  -1  -2    4.20    0.44
   3   1   2    2.98    0.47
   1   3  -2    3.91    0.57
  -1   4   2    3.67    0.45
  -1   4   2    4.49    0.43
  -3  -1   2    2.80    0.73
  -4   3   2    3.52    0.36
   4  -1  -2    5.03    0.71
  -4   3   2    5.11    0.37
   1   3  -2    4.52    0.48
   1   3  -2    4.32    0.41
   3   1   2    3.64    0.50
  -1   4   2    3.52    0.46
  -3   4  -2    4.46    0.52
  -3  -1   2    3.17    0.69
  -3   4  -2    4.13    0.54
   3  -4  -2    4.67    0.48
  -4   3   2    3.71    0.45
   3   1   2    3.64    0.60
  -1   4   2    4.15    0.50
  -1  -3  -2    2.68    1.15
  -4   1  -2    4.60    0.69
   4  -1  -2    4.10    0.47
   4  -3   2    3.19    0.41
  -4   1  -2    2.53    0.73
  -1   4   2    4.10    0.42
   1  -4   2    4.15    0.39
   3  -4  -2    5.07    0.66
  -3   4  -2    4.00    0.43
  -1   4   2    3.81    0.37
  -4   3   2    3.09    0.48
  -3   4  -2    4.15    0.44
  -3   4  -2    3.92    0.42
   1   3  -2    4.65    0.42
   4  -3   2    5.20    0.62
   1   3  -2    4.88    0.42
  -4   3   2    4.52    0.64
  -4   3   2    4.18    0.37
   3   1   2    3.49    0.56
   4  -1  -2    3.54    0.80
  -3   4  -2    3.78    0.79
   3  -4  -2    6.44    1.02
  -4   0  -2  163.42   10.61
  -4   4   2  185.01   10.35
   4  -4   2  200.51   10.28
   0   4  -2  201.76   10.25
   4   0   2  193.25   10.38
   0  -4   2  180.25   10.31
   4   0  -2  198.68   10.60
   4   0  -2  196.72   10.43
  -4   4  -2  180.30   10.41
  -4   0   2  155.64   10.67
  -4   0  -2  187.16   10.61
   4  -4  -2  192.84   10.60
  -4   4   2  183.84   10.24
   0   4   2  192.19   10.31
  -4   0   2  186.34   10.52
   0   4  -2  201.18   10.28
  -4   4  -2  188.11   10.46
   4  -4  -2  192.74   10.58
   4   0  -2  202.98   10.20
   0   4   2  192.32   10.22
  -4   4  -2  194.13   10.28
  -4   4   2  188.50   10.23
  -4   4   2  212.90   10.18
   0   4  -2  199.41   10.25
  -4   4   2  180.36   10.22
   0   4   2  191.05   10.30
  -4   4   2  190.56   10.28
   0   4   2  185.04   10.28
  -4   0   2  158.81   10.75
  -4   4   2  185.39   10.37
  -4   4  -2  198.31   10.28
  -4   4  -2  186.23   10.42
   0   4   2  186.77   10.30
   4   0   2  187.94   10.41
   0   4  -2  202.17   10.16
   4  -4  -2  171.34   10.31
   0  -4  -2  186.60   11.22
   0   4   2  197.32   10.21
   0   4  -2  202.55   10.24
   4   0  -2  193.32   10.30
  -5   2   2   22.39    2.05
   5  -3  -2   23.80    2.06
  -2   5  -2   24.48    1.35
  -5   3  -2   24.08    1.95
   3   2  -2   23.32    1.71
  -3   5   2   22.59    1.52
  -5   3  -2   22.37    2.06
   2   3   2   23.40    1.46
   3  -5   2   23.70    1.50
   2   3   2   19.68    1.68
  -5   2   2   22.04    1.51
   5  -2   2   22.52    1.85
   2   3   2   23.77    1.55
  -2   5  -2   24.64    1.49
   3   2  -2   25.02    1.43
   3   2  -2   25.27    1.44
  -3   5   2   22.80    1.50
   5  -2   2   25.28    1.58
  -2   5  -2   24.19    1.48
  -3   5   2   25.00    1.41
  -3   5   2   22.65    1.51
  -3   5   2   24.40    1.49
   5  -3  -2   24.90    1.67
   2  -5  -2   22.27    2.63
  -5   2   2   22.30    1.94
  -3  -2  -2   25.04    2.51
   3   2  -2   24.32    1.42
  -2   5  -2   24.41    1.41
   2   3   2   23.89    1.57
  -3   5   2   23.56    1.48
   3   2  -2   23.05    1.53
   5  -3  -2   21.58    1.75
   5  -2   2   25.20    1.58
  -2   5  -2   23.69    1.49
  -5   2   2   20.57    1.56
   5  -3  -2   25.39    1.44
  -3   5   2   24.10    1.51
   3   2  -2   26.14    1.63
   3  -5  -2   23.83    1.45
   5  -2  -2   24.23    1.49
   3   2   2   23.95    1.57
  -5   2  -2   20.56    2.04
   5  -2  -2   20.21    2.03
   2   3  -2   25.14    1.44
   5  -3   2   21.92    1.75
   5  -2  -2   23.15    1.80
  -3   5  -2   23.52    1.47
  -2   5   2   23.30    1.45
  -3   5  -2   24.73    1.49
   2   3  -2   24.09    1.43
   3  -5  -2   26.18    2.47
  -2   5   2   26.03    1.48
  -3   5  -2   23.77    1.48
   3   2   2   24.06    1.55
  -5   3   2   26.01    1.44
  -5   3   2   23.68    1.81
   3   2   2   20.58    1.69
  -3  -2   2   16.19    2.00
  -2   5   2   23.77    1.55
   3   2   2   23.92    1.52
   5  -3   2   25.20    1.53
  -2   5   2   25.21    1.50
  -5   3   2   22.21    1.87
  -5   3   2   22.95    1.58
   2   3  -2   25.71    1.69
  -3   5  -2   24.08    1.45
  -2   5   2   23.33    1.55
  -5   3   2   23.58    1.40
   2   3  -2   24.71    1.45
  -2   5   2   23.95    1.54
  -3   5  -2   24.17    1.45
   3   2   2   24.29    1.83
   2   3  -2   22.65    1.55
  -5   2  -2   23.80    1.97
  -2  -3  -2   22.48    2.66
  -3   5  -2   24.03    1.48
  -5   3   2   23.19    1.38
   5  -2  -2   25.78    1.43
   1   4   2   11.75    1.07
   5  -1   2    9.56    0.93
   4  -5   2   11.32    0.85
   4   1  -2   11.04    0.73
  -4   5   2    9.90    0.79
  -1   5  -2   11.28    0.83
   1   4   2   11.01    0.74
  -4   5   2   10.33    0.81
   5  -4  -2   10.47    1.08
  -5   4  -2    9.04    1.06
  -4   5   2   10.66    0.85
   1   4   2    9.37    0.68
  -5   1   2   10.37    1.02
   4   1  -2   10.34    1.24
   1   4   2    9.37    0.91
  -4   5   2    9.99    0.82
  -4   5   2   10.78    0.90
   4   1  -2    9.97    1.06
   4   1  -2    9.96    0.91
   5  -1   2    9.34    0.95
   5  -4  -2   11.24    1.40
   1   4   2   11.37    0.94
   4   1  -2   11.83    0.76
  -4  -1  -2   10.03    1.19
  -5   4  -2    9.12    1.12
  -1   5  -2   11.07    0.80
   5  -1   2    9.23    1.30
  -1   5  -2    9.84    0.67
   1  -5  -2   13.36    2.33
  -4   5   2    9.36    0.81
  -4  -1  -2   10.70    1.52
  -5   1   2    9.77    1.44
   1   4   2   10.40    0.89
  -1   5  -2    9.88    0.79
  -5   1   2    8.08    1.41
  -5   4  -2   10.21    0.82
   1   4   2   10.14    0.74
   5  -4  -2   10.88    1.16
   4   1   2   10.44    1.07
  -5   4   2    8.72    0.71
   1  -5   2    9.83    0.76
  -5   4   2    9.83    1.07
  -5   4   2   10.20    1.01
   1   4  -2    9.31    0.99
  -4   5  -2    9.02    0.82
   1   4  -2    9.13    0.78
   5  -4   2    9.06    0.80
  -1   5   2   10.81    0.90
  -5   4   2    9.93    0.88
   1   4  -2   11.72    0.73
  -4   5  -2    9.86    0.83
   1   4  -2   10.29    0.80
  -1   5   2    9.98    0.75
  -1   5   2   10.90    0.87
   1   4  -2   10.32    0.79
   4   1   2    9.22    0.89
  -5   4   2    9.70    0.73
  -4  -1   2    6.63    1.58
  -5   4   2   10.26    0.76
   4   1   2    5.13    1.46
   5  -1  -2   10.60    0.84
  -1   5   2    9.47    0.73
  -1   5   2   12.46    0.94
   4   1   2    9.88    0.99
  -4   5  -2   10.85    0.83
  -4   5  -2    9.01    0.89
   5  -4   2    9.19    1.03
   5  -1  -2   11.62    1.20
   1   4  -2   10.16    0.86
  -1  -4  -2    9.84    2.07
   4   1   2   11.05    1.04
  -1   5   2   11.56    0.90
  -5   1  -2    9.94    1.02
  -5   1  -2    8.62    1.24
   5  -1  -2    9.25    0.88
  -5   4   2   11.58    0.68
  -4  -1   2    7.18    1.42
   4   1   2    8.39    1.34
   4  -5  -2    9.34    0.83
   5  -1  -2    8.30    1.21
   4  -5  -2   12.28    1.67
  -4   5  -2    9.44    0.99
  -5   0   2    7.84    1.70
   5  -5  -2   11.76    1.36
   5  -5  -2   16.15    2.00
   0   5  -2    9.85    1.08
   0   5  -2   10.75    0.65
  -5   5   2   11.30    0.84
   0   5   2   11.52    1.00
   0   5   2   14.33    1.19
   0   5  -2   11.73    0.89
   5   0   2    7.14    1.56
  -5   5  -2   10.98    0.95
  -5   5   2   11.24    1.08
   0   5   2   10.73    0.97
   0   5  -2   12.24    0.88
  -5   5  -2   11.56    0.90
   0   5   2   11.05    0.80
   0   5  -2   11.76    0.88
   5   0  -2   14.25    1.42
  -5   5   2   10.15    0.85
   0   5   2   11.32    0.82
  -5   5  -2   10.77    1.11
   5   0   2   10.72    1.05
  -5   5  -2   11.41    0.90
  -5   0  -2   10.00    1.34
   0  -5  -2   10.86    2.42
   5   0  -2   12.59    1.05
   5   0  -2   14.26    1.65
  -5   5  -2   11.35    1.14
   5  -5  -2    9.11    1.00
  -5   5   2   10.79    1.01
  -5   0  -2   10.32    1.31
  -5   5   2   12.87    0.99
  -5   0   2    8.69    1.63
   5   0   2   11.13    1.12
   5  -5   2   10.46    0.90
  -5   5   2   10.42    0.85
   0   5  -2   11.67    0.71
   0   5   2   11.31    1.00
   0  -5   2    9.82    1.07
  -3   6  -2    7.52    0.64
  -3  -3  -2    6.93    1.62
  -6   3   2    6.17    0.56
  -3   6  -2    7.66    0.72
  -3   6   2    6.85    0.68
  -3   6  -2    7.83    0.73
   6  -3  -2    6.82    0.65
  -6   3   2    6.37    0.82
   3   3   2    8.32    0.74
   3  -6  -2    9.91    2.19
   3   3  -2    6.98    0.82
  -3   6  -2    6.78    0.71
   3   3  -2    7.86    0.79
  -6   3   2    7.87    1.19
   6  -3   2    5.71    0.70
   3   3   2    4.74    0.88
  -6   3   2    6.31    0.65
   6  -3  -2    7.86    0.87
   6  -3   2    6.38    1.10
  -6   3  -2    7.46    1.19
   3   3   2    1.86    1.32
  -3   6  -2    6.78    0.58
   6  -3  -2    7.15    0.61
  -3   6   2    5.55    0.69
   3   3   2    7.55    0.98
   6  -3  -2    7.81    1.23
  -3   6   2    7.06    0.74
   3   3   2    7.87    0.86
   3   3   2    6.92    0.75
  -3   6   2    7.51    0.67
   3   3  -2    6.69    0.62
   6  -3  -2    6.94    0.97
  -3   6   2    7.67    0.78
   3   3  -2    7.78    0.68
  -6   3   2    6.82    1.13
   3   3  -2    6.99    0.62
   3   3  -2    6.03    0.85
  -6   3  -2    6.01    1.02
  -4  -2  -2  139.46    8.80
  -4   6   2  152.58    8.10
   6  -2   2  127.83    8.50
  -6   4  -2  142.51    8.45
  -6   2   2  138.96    8.15
   2   4   2  148.99    8.02
  -6   2   2  130.26    8.13
   2  -6  -2  152.27    9.64
   4   2  -2  145.46    8.13
   4   2  -2  151.33    8.38
   4   2  -2  153.70    8.00
  -2   6  -2  147.37    8.07
   4   2  -2  148.27    8.22
   2   4   2  143.24    8.10
  -4   6   2  148.71    8.11
  -4   6   2  148.94    8.10
   2   4   2  151.34    8.00
  -4  -2  -2  138.79    8.42
   2   4   2  154.17    8.26
  -2   6  -2  145.02    7.97
   4  -6   2  142.19    8.09
   4   2  -2  157.83    8.02
   6  -4  -2  139.29    8.25
  -4   6   2  153.34    8.11
   2   4   2  150.82    8.15
   6  -2   2  147.49    8.17
  -6   2   2  147.61    8.78
  -6   4  -2  144.37    8.40
   6  -4  -2  149.43    8.64
  -4   6   2  145.14    8.11
  -2   6  -2  146.64    8.06
   6  -2   2  153.89    8.19
  -4   6   2  147.32    8.07
  -6   2   2  145.88    8.69
  -4   6  -2  141.16    8.04
  -6   4   2  143.16    8.15
   4   2   2  158.86    8.16
   6  -4   2  152.01    8.11
   4   2   2  142.24    8.23
   4   2   2  140.30    8.12
  -2   6   2  153.80    8.04
  -2  -4  -2  146.65    9.32
   6  -2  -2  145.61    8.02
   4  -6  -2  157.63    9.30
  -6   4   2  144.82    7.99
  -6   2  -2  145.82    8.56
  -6   4   2  150.06    8.46
   6  -2  -2  146.01    8.07
  -4   6  -2  151.76    8.09
   4  -6  -2  145.21    8.05
  -4   6  -2  148.93    8.06
  -6   4   2  152.84    7.99
  -4   6  -2  149.90    8.03
  -4   6  -2  140.76    8.02
  -2   6   2  154.19    8.03
  -6   4   2  151.89    8.41
  -2   6   2  153.43    8.15
  -6   2  -2  141.27    8.50
   2   4  -2  148.97    8.13
   2   4  -2  148.88    8.10
  -2   6   2  146.20    8.13
   6  -4   2  144.12    8.42
  -6   4   2  140.89    8.01
   6  -2  -2  144.63    8.64
   6  -2  -2  145.92    8.34
   2   4  -2  150.12    8.01
   2   4  -2  152.57    8.03
   2   4  -2  150.26    8.03
   4   2   2  154.08    8.34
  -4   6  -2  154.36    8.08
  -2   6   2  146.46    8.11
   2   4  -2  144.56    8.25
  -2   6   2  149.14    8.05
   1   5   2    1.64    0.55
  -6   1   2    0.06    1.12
  -6   1   2    0.94    1.00
  -5   6   2    0.76    0.38
   1   5   2    0.78    0.44
   5   1  -2    0.84    0.65
  -1   6  -2    0.77    0.38
  -1   6  -2    0.84    0.37
  -5   6   2    1.25    0.40
  -1   6  -2    1.17    0.26
   5   1  -2    1.30    0.35
  -6   5  -2    0.57    0.66
  -6   5  -2    0.64    0.60
  -6   5  -2    1.35    0.49
   5   1  -2    1.17    0.76
   6  -1   2    0.59    1.03
  -5   6   2    1.29    0.45
   6  -1   2    0.49    0.50
   5  -6   2    0.71    0.38
   6  -5  -2    1.38    0.88
   1  -6  -2   -0.51    2.01
  -5   6   2    0.87    0.39
  -5  -1  -2    1.14    0.83
  -5   6   2    1.29    0.41
   5   1  -2    1.02    0.51
  -5  -1  -2    1.18    0.87
  -6   5  -2    0.83    0.36
  -5   6   2    0.98    0.41
   6  -5  -2    1.36    0.56
   1   5   2    1.07    0.31
   6  -5  -2    2.44    0.91
  -1   6  -2    1.14    0.41
  -6   1   2    0.66    0.58
   6  -1   2    1.05    0.51
   1   5   2    0.69    0.46
   1   5   2    0.90    0.30
   1   5   2    0.75    0.65
  -1   6  -2    1.10    0.37
  -6   1  -2    0.71    0.83
   1   5  -2    1.57    0.54
   6  -5   2    0.20    0.34
  -1   6   2    0.87    0.48
  -6   5   2    0.77    0.48
  -6   1  -2    1.67    0.79
   5   1   2    0.67    0.56
  -5   6  -2    1.20    0.38
   5   1   2    0.97    0.57
   5   1   2    0.78    0.57
  -1  -5  -2   -1.51    1.66
   1   5  -2    1.42    0.39
  -1   6   2    1.33    0.53
  -5   6  -2    1.08    0.40
  -5  -1   2    0.68    1.12
  -1   6   2    0.77    0.47
   6  -1  -2    1.04    0.46
  -1   6   2    1.03    0.30
  -6   5   2    0.66    0.30
   6  -5   2    0.37    0.58
   1  -6   2    0.90    0.34
  -6   5   2    1.49    0.56
   6  -1  -2    3.17    1.10
   1   5  -2    0.72    0.42
   5  -6  -2    0.75    0.37
   1   5  -2    1.16    0.39
  -6   5   2    0.79    0.31
  -6   5   2    1.08    0.56
  -5   6  -2    1.24    0.49
  -1   6   2    0.84    0.32
  -5   6  -2    1.46    0.44
   5   1   2   -0.41    1.00
   5  -6  -2    3.18    1.53
   6  -1  -2    0.79    0.37
   1   5  -2    0.98    0.38
   6  -1  -2    1.88    0.81
   5   1   2   -2.42    1.33
  -1   6   2    0.90    0.47
   5   1   2    0.96    0.43
  -5  -1   2   -0.67    1.20
  -5   6  -2    1.00    0.42
   6   0   2  431.90   24.29
   0   6   2  433.00   24.06
   6   0  -2  445.37   24.19
  -6   0  -2  452.42   24.64
   6   0  -2  459.33   24.64
  -6   6   2  453.75   24.30
   0   6   2  455.51   24.21
   0   6  -2  439.70   24.13
   0   6  -2  452.49   24.16
   0  -6   2  430.93   24.26
   6   0   2  441.24   24.72
   6  -6   2  437.49   24.16
   0  -6  -2  451.83   25.76
  -6   6   2  430.36   24.13
  -6   6  -2  454.62   24.16
  -6   6   2  454.17   24.20
  -6   0  -2  441.06   24.59
   0   6  -2  471.51   23.99
   0   6  -2  466.82   24.39
   0   6   2  456.55   24.23
  -6   6  -2  458.38   24.18
   0   6   2  455.33   24.23
  -6   6  -2  451.16   24.14
   0   6   2  453.45   24.19
   6   0  -2  450.09   24.39
  -6   6   2  445.28   24.16
  -6   6   2  437.95   24.12
   6  -6  -2  463.21   24.92
   0   6  -2  452.18   24.11
  -6   6   2  458.74   24.33
   0   6  -2  458.08   24.13
   6   0  -2  431.19   24.16
  -6   6  -2  440.81   24.27
   0   6   2  455.64   24.07
   6  -6  -2  435.69   24.25
   6   0   2  437.43   24.28
   0   6   2  462.99   24.24
  -6   6  -2  459.70   24.33
  -4   7   2    8.80    0.81
   3   4   2    9.07    0.89
   7  -4  -2    8.14    1.16
  -4   7   2    9.03    0.86
  -4   7   2    9.88    0.84
  -7   4  -2   12.85    1.44
   4   3  -2   10.08    0.83
   7  -3   2    8.51    0.95
   7  -4  -2   10.47    0.88
  -3   7  -2    9.43    0.90
   4   3  -2    8.47    1.13
   3   4   2    9.20    0.87
   4   3  -2    8.55    1.03
  -7   3   2    8.78    0.73
  -4   7   2    9.18    0.94
  -7   4  -2    8.64    1.32
  -4   7   2    9.42    0.96
   7  -3   2    8.91    1.46
  -7   3   2    7.87    1.41
  -4  -3  -2   10.76    1.84
   3  -7  -2   10.40    2.82
  -4   7   2    9.84    0.95
   4   3  -2    9.16    0.85
  -7   3   2    8.73    0.90
   3   4   2    8.91    0.94
  -3   7  -2   10.91    0.94
   7  -4  -2    8.18    1.43
  -4  -3  -2    8.67    1.23
   7  -4  -2    8.79    1.11
  -3   7  -2    9.85    0.78
   4   3  -2    8.05    0.92
  -7   3   2    9.47    1.05
   3   4   2    8.75    1.16
  -7   3   2    9.61    1.56
  -3   7  -2   10.25    0.90
   3   4  -2    9.99    1.17
  -3   7   2   10.07    0.91
  -4   7  -2    9.66    0.76
  -7   3  -2    9.56    1.39
  -7   4   2    8.65    0.76
  -3   7   2    9.42    0.98
  -3   7   2    8.08    0.78
   3   4  -2    9.69    0.85
   3   4  -2    9.46    0.83
  -7   4   2   10.68    1.53
  -7   4   2    9.83    0.78
  -4   7  -2    9.15    0.89
  -4   7  -2    9.28    0.92
  -4   7  -2   10.05    0.89
  -4   7  -2   10.32    0.84
  -7   4   2    9.78    1.07
  -3   7   2    8.74    0.91
  -3  -4  -2    9.23    1.97
   7  -3  -2    7.78    1.40
   4   3   2   10.05    0.98
   7  -3  -2    8.55    0.98
   4  -7  -2   12.04    2.77
   3   4  -2    9.58    0.85
   4   3   2    7.41    0.87
  -7   4   2    7.46    1.20
  -7   3  -2    8.91    1.20
   7  -3  -2   10.38    0.89
  -3   7   2    9.46    0.81
   7  -4   2    6.91    0.84
   3   4  -2    9.29    0.97
   3   4  -2    9.25    1.00
   7  -3  -2    9.43    1.32
  -3   7   2    8.30    0.91
   4   3   2    7.64    1.08
   4   3   2    9.99    1.19
   7  -4   2    8.21    1.36
   5   2  -2    8.74    0.79
   7  -2   2    6.42    1.49
   5  -7   2    8.61    0.89
   5   2  -2   10.06    1.30
   7  -2   2   10.35    1.06
   7  -5  -2    8.21    1.09
   5   2  -2    9.42    0.82
   2   5   2   10.05    1.21
  -7   5  -2    9.38    1.24
  -5   7   2    8.17    0.87
  -7   5  -2    8.19    0.86
   7  -5  -2    9.50    1.54
  -7   5  -2    9.81    0.91
  -5   7   2    8.65    0.91
  -5   7   2    9.00    0.91
   2   5   2    7.54    0.85
  -5  -2  -2    7.97    1.24
  -7   2   2    9.23    1.58
  -5  -2  -2    9.07    1.55
  -7   2   2    7.53    0.98
  -7   5  -2    9.43    1.29
  -5   7   2    9.16    0.91
  -2   7  -2    9.45    0.73
  -2   7  -2   10.21    0.95
  -5   7   2    9.26    0.89
  -2   7  -2    9.09    0.85
   2  -7  -2   11.62    2.70
   5   2  -2    9.85    1.03
  -5   7   2    8.74    0.95
  -2   7  -2   10.47    0.94
   2   5   2   10.08    0.79
   2   5   2    9.21    1.01
  -7   2   2    6.76    1.58
   5   2  -2    9.07    1.13
   2   5   2    9.43    0.82
  -2   7  -2    8.57    0.84
   7  -2   2    7.89    0.98
   5   2   2    8.57    1.07
  -5   7  -2    9.90    0.92
   7  -2  -2    9.46    0.92
  -7   2  -2    8.05    1.24
   5   2   2    7.30    0.85
   7  -5   2    6.62    0.81
  -2   7   2    8.01    0.80
   5  -7  -2   11.60    2.67
  -5  -2   2    2.18    1.53
   2   5  -2    8.31    0.91
   5   2   2    8.50    2.21
   2   5  -2    9.55    0.84
   7  -2  -2    8.48    1.25
   7  -2  -2    8.31    0.82
   2   5  -2    8.96    0.81
  -7   2  -2    9.19    1.37
  -2   7   2    9.61    0.94
   5   2   2   11.64    1.28
  -5   7  -2    7.20    0.78
  -7   5   2    7.57    0.75
  -2   7   2    7.67    0.90
   7  -5   2    9.13    1.35
   2   5  -2    9.92    0.96
  -7   5   2   10.15    1.36
  -2  -5  -2    9.56    2.11
  -5   7  -2    8.67    0.80
  -5   7  -2   10.56    0.96
  -7   5   2    8.10    1.13
   5   2   2    9.37    1.04
  -2   7   2    8.71    0.79
  -5   7  -2   10.89    0.94
  -2   7   2    8.90    0.95
   7  -2  -2   10.91    1.61
   2   5  -2    7.57    0.99
   2   5  -2    8.62    0.81
   5  -7  -2    8.66    0.86
  -7   5   2   10.19    1.05
   6   1  -2   15.39    1.11
  -6   7   2   13.56    1.26
  -1   7  -2   15.76    1.22
   7  -1   2   11.45    1.27
   1   6   2   15.13    1.29
  -1   7  -2   14.12    0.97
   6   1  -2   13.31    1.47
   6   1  -2   13.30    1.28
  -7   6  -2   14.05    1.19
   1   6   2   15.74    1.09
  -7   6  -2   16.01    1.55
  -6  -1  -2   12.64    1.62
   1  -7  -2   11.27    2.87
  -7   6  -2   15.42    1.57
   1   6   2   14.70    1.48
  -1  -6   2   15.46    1.75
   1   6   2   14.63    1.32
  -1   7  -2   14.07    1.20
   7  -1   2   15.59    1.42
  -6   7   2   13.63    1.20
  -1   7  -2   14.60    1.21
  -7   1   2   14.47    1.99
  -7   6  -2   15.04    1.28
  -1   7  -2   12.59    1.17
  -6   7   2   11.79    1.16
   1   6   2   14.24    1.36
   6   1  -2   16.00    1.96
  -7   1   2   14.44    1.53
   7  -1   2   16.50    2.13
  -6   7   2   15.45    1.21
  -6  -1  -2   18.38    1.86
   7  -6  -2   14.68    1.45
   6  -7   2   15.36    1.23
   1   6   2   14.66    1.06
  -6   7   2   15.59    1.19
  -6  -1  -2   11.61    1.63
  -6   7   2   13.20    1.29
  -7   6  -2   15.98    1.22
  -7   1   2   14.49    2.13
   1   6  -2   14.21    1.15
  -1   7   2   15.05    1.31
  -6   7  -2   16.67    1.31
   7  -1  -2   13.22    1.15
   1   6  -2   14.92    1.25
   6   1   2   16.94    2.21
  -7   1  -2   16.20    1.78
  -7   6   2   14.61    1.29
  -1  -6  -2   14.53    2.75
   7  -6   2   14.46    1.23
  -7   1  -2   15.04    1.75
  -6  -1   2   11.01    1.93
   6  -7  -2   27.31    3.49
   1   6  -2   14.85    1.41
   6   1   2   16.20    1.47
  -7   6   2   14.73    1.13
  -6   7  -2   15.85    1.23
  -6   7  -2   13.81    1.16
  -7   6   2   12.69    1.09
  -6  -1   2    8.25    1.95
  -1   7   2   14.11    1.31
   7  -1  -2   13.83    1.25
  -6   7  -2   16.76    1.20
  -1   7   2   14.69    1.07
   1   6  -2   15.63    1.18
  -1   7   2   16.15    1.35
   6  -7  -2   13.48    1.28
   6   1   2   16.73    1.52
  -7   6   2   16.30    1.50
  -6   7  -2   14.89    1.33
  -7   6   2   15.67    1.58
   7  -1  -2   16.29    1.63
  -1   7   2   14.77    1.07
   1   6  -2   14.79    1.16
   7  -1  -2   17.84    2.16
   7   0  -2   38.94    3.18
   7   0   2   32.76    2.57
   0  -7   2   36.32    2.48
   0   7   2   39.10    2.46
  -7   7   2   37.94    2.59
   0   7   2   38.22    2.24
  -7   0  -2   35.75    3.05
  -7   0  -2   36.95    2.98
  -7   7   2   36.85    2.33
   0   7  -2   38.49    2.34
   0   7   2   37.20    2.46
   0   7   2   36.81    2.23
   0  -7  -2   45.14    4.49
   7   0   2   44.32    3.55
   0   7  -2   37.20    2.33
  -7   7  -2   40.24    2.66
  -7   7  -2   36.42    2.36
   7   0  -2   40.51    2.90
  -7   7  -2   38.99    2.41
  -7   7   2   36.12    2.37
   0   7  -2   34.90    2.34
   0   7   2   40.73    2.64
  -7   7   2   36.52    2.54
   0   7   2   35.54    2.50
   7  -7   2   37.60    2.41
   0   7  -2   37.94    2.61
   7   0  -2   36.40    2.44
   7  -7  -2   33.61    2.49
   7   0   2   35.35    2.56
  -7   7   2   40.88    2.48
  -7   7  -2   39.19    2.61
   0   7  -2   36.37    2.40
  -7   7  -2   38.78    2.41
  -7   0   2   30.37    3.27
   7   0  -2   39.74    2.42
  -7   0   2   35.45    3.46
  -8   4   2  392.74   20.66
  -4   8  -2  349.00   19.96
   4   4  -2  365.71   20.10
   4   4  -2  360.89   20.04
  -4   8   2  377.18   20.06
  -4   8   2  377.15   20.04
   4   4  -2  367.25   19.92
  -4  -4  -2  378.61   20.91
  -8   4  -2  374.58   20.43
   4   4   2  362.79   19.96
   8  -4  -2  386.93   20.72
   8  -4  -2  377.75   19.96
  -8   4   2  370.86   19.95
  -8   4   2  390.26   20.60
  -4   8   2  366.88   19.92
  -4   8   2  374.02   20.01
   8  -4  -2  353.89   20.24
  -4   8  -2  357.36   19.97
   4   4   2  348.75   20.02
   8  -4   2  359.75   20.04
   4   4   2  386.60   20.18
  -8   4   2  368.51   20.10
   8  -4   2  375.05   20.60
   4  -8  -2  414.56   22.19
  -4  -4  -2  361.74   20.33
   4   4  -2  368.50   20.26
  -4   8  -2  351.72   19.93
   4   4  -2  368.00   19.88
  -4   8   2  378.77   19.94
   4   4   2  385.28   20.31
  -4   8  -2  364.30   19.86
  -8   4  -2  369.47   20.37
  -8   4   2  332.22   19.98
  -5   8   2    2.22    0.62
  -5   8   2    1.44    0.45
  -3   8  -2    1.64    0.41
  -8   3   2    1.19    1.08
   5   3  -2    1.80    0.68
  -5  -3  -2    2.97    1.30
  -5   8   2    1.82    0.49
  -3   8  -2    1.72    0.52
   8  -5  -2    1.14    1.09
   3  -8  -2    0.59    1.93
  -3   8  -2    2.13    0.54
   3   5   2    1.84    0.62
   8  -3   2    0.07    1.18
  -8   5  -2    2.26    0.53
  -3   8  -2    2.51    0.54
  -5   8   2    2.69    0.59
   8  -3   2    1.59    0.57
  -5   8   2    1.75    0.61
  -8   3   2    2.42    0.58
  -5   8   2    2.81    0.62
   3   5   2    1.68    0.61
   5   3  -2    0.28    0.76
   5   3  -2    1.08    0.42
  -8   3   2    2.40    1.17
  -8   5  -2    1.79    0.54
   5   3  -2    1.68    0.78
   5   3  -2    1.42    0.47
   3   5   2    1.54    0.49
  -8   5  -2    1.15    0.87
  -5  -3  -2    1.86    0.94
   3   5   2    1.52    0.89
  -3   8  -2    2.25    0.54
  -8   5  -2    2.38    0.91
   8  -5  -2    3.53    0.92
  -5   8  -2    1.61    0.53
  -8   5   2    1.79    0.68
  -3   8   2    2.07    0.49
  -3   8   2    1.48    0.55
  -5   8  -2    2.77    0.53
  -8   3  -2    1.47    0.92
   5  -8  -2    0.69    2.12
   5   3   2    1.51    0.62
   8  -3  -2    1.59    1.11
   3   5  -2    2.01    0.64
   3   5  -2    1.85    0.48
   8  -3  -2    1.67    0.51
   8  -5   2    1.64    0.56
  -3   8   2    1.74    0.61
  -5   8  -2    2.33    0.55
   8  -5   2    2.03    1.04
   3   5  -2    1.87    0.46
  -8   5   2    3.06    1.00
  -8   5   2    2.23    0.95
   3   5  -2    2.07    0.65
  -8   5   2    2.25    0.49
  -8   3  -2    1.55    0.98
  -5   8  -2    2.06    0.58
  -3   8   2    1.91    0.59
  -3  -5  -2    3.49    1.68
   5   3   2    2.40    0.82
   3   5  -2    1.66    0.49
   3   5  -2    1.03    0.62
  -3   8   2    1.23    0.45
   5   3   2    1.58    0.74
   5   3   2    2.75    0.67
   8  -3  -2    2.11    0.89
   8  -6  -2   92.09    5.95
   8  -2   2   90.63    5.51
  -2   8  -2   92.85    5.36
  -2   8  -2   93.33    5.38
  -8   6  -2   98.94    5.84
  -8   6  -2   93.76    5.39
  -8   2   2   82.96    5.49
   2   6   2   95.67    5.50
  -6   8   2   95.67    5.41
   6  -8   2   84.86    5.39
  -6  -2  -2  105.78    6.08
   2   6   2   91.28    5.41
  -2   8  -2   91.86    5.33
   8  -2   2   91.28    5.53
  -6   8   2   96.98    5.45
  -6   8   2   94.77    5.44
   8  -6  -2   91.10    5.64
  -6  -2  -2   96.14    5.95
   2   6   2  105.13    5.72
   8  -2   2   99.18    6.31
   6   2  -2   98.48    5.73
  -2   8  -2   90.37    5.37
  -8   6  -2   93.19    5.72
  -8   6  -2   98.08    5.45
  -6   8   2   95.93    5.39
  -2   8  -2   94.02    5.20
  -6  -2  -2   95.52    5.88
  -8   2   2   95.54    6.28
   6   2  -2   99.62    5.97
   2   6   2   94.20    5.27
  -8   2   2   99.36    6.21
   2  -8  -2  105.47    7.64
   6   2  -2   91.32    5.47
  -6   8   2  101.06    5.46
  -6   8   2   95.92    5.43
   6   2  -2   96.93    5.30
   2   6  -2   92.08    5.34
  -8   6   2   90.90    5.34
   8  -2  -2   96.99    6.10
   2   6  -2   94.88    5.60
   8  -2  -2   89.74    5.31
  -6   8  -2   95.88    5.40
   6  -8  -2   99.61    7.46
   8  -2  -2   91.35    5.72
  -6   8  -2   93.37    5.39
   6   2   2   93.92    5.62
  -8   6   2   99.85    5.55
  -6   8  -2   94.02    5.35
  -8   2  -2   96.92    5.93
   2   6  -2   96.79    5.33
   8  -2  -2   94.41    5.39
  -2   8   2   95.46    5.42
  -2   8   2   90.05    5.26
  -6   8  -2   88.70    5.35
   6   2   2   90.67    5.42
  -2  -6  -2  103.68    6.93
  -8   6   2   94.95    5.77
  -8   2  -2   96.23    5.87
   8  -6   2   90.30    5.42
   6   2   2   95.71    5.57
  -2   8   2   91.95    5.27
   2   6  -2   88.45    5.42
  -8   6   2  102.55    5.89
  -2   8   2   95.62    5.49
   2   6  -2   94.94    5.31
   8  -6   2   91.69    5.86
  -6   8  -2   94.89    5.34
  -2   8   2   98.60    5.46
   2   6  -2   94.40    5.46
  -8   7  -2    3.67    0.99
   1   7   2    5.53    1.15
   1   7   2    1.81    0.71
  -1   8  -2    3.79    0.64
  -8   1   2    2.60    1.36
   8  -1   2    2.58    0.84
   8  -1   2    2.24    0.76
   8  -7  -2    2.96    0.83
  -7   8   2    3.64    0.70
  -7  -1  -2    4.08    1.19
   7   1  -2    3.17    0.72
   7   1  -2    4.72    0.83
   7   1  -2    3.30    1.15
  -8   1   2    3.74    0.92
   1   7   2    3.51    0.77
  -7   8   2    2.84    0.71
   7  -8   2    2.91    0.69
  -1  -7   2    5.68    1.19
   1   7   2    2.37    0.82
   1   7   2    3.71    0.56
   1   7   2    3.90    0.57
  -1   8  -2    3.36    0.65
  -7   8   2    3.60    0.72
  -8   7  -2    3.44    0.92
  -7   8   2    4.91    0.82
  -8   7  -2    3.33    0.69
  -1   8  -2    2.97    0.67
  -7  -1  -2    2.37    1.09
   1  -8  -2    1.73    2.10
   7   1  -2    4.60    1.35
  -7   8   2    5.42    1.21
  -1   8  -2    3.25    0.82
  -8   7  -2    4.83    0.72
  -8   1   2    1.90    1.18
  -8   7  -2    4.15    0.70
  -7   8   2    3.79    0.70
  -1   8  -2    4.36    0.69
   8  -1   2    3.11    1.48
  -7   8  -2    3.09    0.61
   8  -7   2    3.85    0.74
  -1   8   2    3.36    0.52
  -8   1  -2    4.88    1.28
  -1   8   2    1.60    0.67
   1   7  -2    2.99    0.70
  -7  -1   2    2.55    1.25
  -8   1  -2    3.17    1.11
  -7  -1   2    2.79    1.40
   7  -8  -2    3.21    0.74
  -7   8  -2    3.14    0.67
   8  -1  -2    4.07    1.34
  -7   8  -2    3.25    0.63
  -1  -7  -2    4.83    2.09
  -7   8  -2    3.89    0.73
   8  -1  -2    4.63    1.20
   8  -1  -2    3.96    0.62
   7   1   2    5.08    0.95
   1   7  -2    4.44    0.67
  -8   7   2    3.71    0.66
  -8   7   2    3.36    0.89
   8  -1  -2    3.95    0.73
   1   7  -2    4.55    0.68
  -1   8   2    4.14    0.74
   1   7  -2    3.33    0.80
   1   7  -2    4.13    0.63
  -8   7   2    3.28    0.78
  -8   7   2    3.40    0.89
  -1   8   2    3.95    0.76
  -7   8  -2    3.35    0.68
  -7   8  -2    3.65    0.76
   7   1   2    3.83    0.90
  -1   8   2    3.52    0.53
   0  -8  -2   94.28    6.67
  -8   8  -2   79.99    4.54
  -8   0  -2   81.41    5.09
  -8   0   2   78.22    5.32
   8  -8  -2   79.46    4.76
  -8   8  -2   78.64    4.71
   0   8   2   78.44    4.37
   8   0   2   77.33    4.69
   8   0   2   76.30    4.70
   0   8  -2   77.45    4.50
  -8   8  -2   78.59    4.51
  -8   8   2   77.18    4.69
   0   8   2   76.45    4.59
  -8   8   2   79.08    4.75
   8   0  -2   87.22    5.49
   0   8  -2   75.42    4.77
   0   8  -2   76.16    4.46
  -8   8   2   75.51    4.57
  -8   0   2   74.33    4.83
   8   0  -2   76.20    4.98
   8   0  -2   69.84    4.47
  -8   0  -2   78.47    5.10
  -8   0   2   83.14    5.27
  -8   8  -2   72.11    4.51
   8  -8   2   74.48    4.55
  -8   8  -2   77.07    4.67
   0   8   2   74.01    4.65
  -8   8   2   77.32    4.61
   0   8   2   77.02    4.57
   0   8  -2   73.61    4.44
   0   8  -2   73.63    4.54
   8   0  -2   72.67    4.53
   9  -4   2   29.66    2.25
  -5   9   2   31.96    2.08
   5   4  -2   31.42    2.02
  -9   5  -2   30.25    2.65
  -4   9  -2   28.47    2.13
  -5   9   2   30.05    2.06
  -5   9   2   31.91    2.25
  -9   4   2   33.04    2.99
  -4   9  -2   31.97    1.98
   5   4  -2   28.62    2.60
  -9   5  -2   31.56    2.21
   4  -9  -2   40.13    4.71
  -4   9  -2   31.36    2.11
  -9   4   2   33.97    3.16
  -9   4   2   30.55    2.09
   9  -5  -2   34.02    3.12
   4   5   2   30.36    2.65
   5   4  -2   30.91    2.52
  -5  -4  -2   41.32    3.48
  -5  -4  -2   35.08    2.82
  -5   9   2   31.74    2.19
  -4   9  -2   32.66    2.17
   4   5   2   30.94    2.27
  -5   9   2   32.58    2.22
   4   5   2   31.87    2.57
  -9   5  -2   30.67    2.77
   5   4  -2   30.09    2.06
  -9   5  -2   30.36    2.11
   4   5   2   29.96    2.19
   5   4  -2   29.94    2.35
   9  -4   2   35.41    3.32
   9  -5  -2   32.23    2.61
   9  -5   2   33.09    3.28
  -4   9   2   32.78    2.29
  -4  -5  -2   36.00    3.50
  -9   5   2   31.85    2.37
   9  -4  -2   34.31    2.17
   4   5  -2   29.75    2.32
   4   5  -2   29.38    2.02
   5   4   2   31.37    2.25
  -5   9  -2   30.03    2.13
   5   4   2   33.06    2.64
   9  -4  -2   34.62    3.26
   5   4   2   30.48    2.51
  -9   4  -2   31.04    2.73
  -4  -5  -2   32.26    2.68
  -5   9  -2   27.41    2.07
  -4   9   2   31.27    2.22
  -9   4  -2   30.97    2.18
   4   5  -2   31.54    2.10
  -9   5   2   31.28    2.87
  -5   9  -2   30.65    2.01
  -4   9   2   31.11    2.22
   4   5  -2   30.76    2.38
  -4   9   2   28.33    2.03
  -4   9   2   29.31    2.07
  -9   4  -2   31.23    2.84
  -5   9  -2   31.62    2.15
   9  -5   2   32.03    2.22
   4   5  -2   29.86    2.46
   5  -9  -2   40.11    4.77
  -9   5   2   35.21    3.13
   9  -4  -2   30.80    2.56
  -6   9   2    4.87    0.72
  -9   6  -2    5.07    1.19
  -9   6  -2    4.09    0.71
   3   6   2    5.77    1.02
  -9   3   2    4.77    0.84
  -6  -3  -2    4.71    1.20
   9  -3   2    4.23    0.85
  -9   6  -2    4.74    1.22
  -6   9   2    4.40    0.84
   3   6   2    5.17    1.24
   6   3  -2    5.36    1.39
   6   3  -2    5.21    1.00
  -6   9   2    5.63    0.90
   9  -3   2    4.28    1.63
  -3   9  -2    4.18    0.58
  -3   9  -2    5.75    0.81
   9  -6  -2    4.73    1.11
  -3   9  -2    4.36    0.76
  -6   9   2    6.05    0.81
  -9   3   2    4.36    1.35
  -3   9  -2    4.52    0.74
   6   3  -2    4.76    0.70
  -9   6  -2    4.45    0.83
   3  -9  -2    5.62    2.76
  -3   9  -2    4.06    0.78
  -6   9   2    4.39    0.68
  -6  -3  -2    4.28    1.25
  -6   9   2    5.02    0.87
   6   3  -2    7.71    1.34
  -9   3   2    4.33    1.49
   3   6   2    5.56    0.90
  -6   9  -2    5.30    0.82
   6  -9  -2    7.84    2.91
  -9   6   2    5.40    1.22
  -3   9   2    4.02    0.64
  -6   9  -2    4.98    0.81
  -6   9  -2    4.42    0.83
   9  -3  -2    4.93    1.29
  -6   9  -2    3.94    0.68
  -3  -6  -2    5.71    1.99
  -9   3  -2    4.95    1.30
   9  -6   2    4.14    0.82
  -3   9   2    3.59    0.81
  -9   6   2    4.90    0.99
   3   6  -2    5.32    0.72
  -9   3  -2    5.04    1.20
  -9   6   2    4.64    1.19
   3   6  -2    4.48    0.69
   3   6  -2    4.01    0.86
   6   3   2    3.64    0.99
   9  -3  -2    5.87    1.56
   6   3   2    4.80    0.80
   9  -6   2    2.13    1.23
   6   3   2    5.00    1.03
   3   6  -2    4.92    0.73
  -3   9   2    3.04    0.76
   9  -3  -2    5.20    0.81
   3   6  -2    5.36    1.00
  -3   9   2    4.24    0.80
  -3   9   2    5.29    0.71
   3   6  -2    4.62    0.93
   7   2  -2   16.20    2.07
   9  -2   2   22.31    2.72
   7   2  -2   18.27    1.95
  -9   2   2   19.10    2.26
   2  -9  -2   25.50    3.87
  -2   9  -2   17.28    1.50
  -2   9  -2   16.14    1.47
  -9   7  -2   17.71    1.83
  -7   9   2   14.79    1.40
   2   7   2   18.65    1.93
   9  -2   2   16.19    1.61
  -2  -7   2   25.16    2.41
  -9   7  -2   18.53    1.64
   7   2  -2   14.25    1.51
  -7   9   2   17.40    1.55
  -9   7  -2   20.02    1.52
  -7  -2  -2   17.60    2.00
  -2   9  -2   17.28    1.75
  -9   7  -2   16.59    1.79
  -7   9   2   16.45    1.52
  -7   9   2   15.39    1.54
  -9   2   2   21.47    2.36
  -7  -2  -2   17.22    1.99
   9  -7  -2   18.75    1.85
  -7   9   2   18.62    1.63
  -2   9  -2   15.97    1.48
  -9   7  -2   17.44    1.43
   7   2  -2   14.53    1.55
   2   7   2   14.12    1.44
  -9   2   2   16.03    1.59
   9  -2   2   16.23    1.67
   2   7   2   16.11    1.62
  -2   9  -2   17.47    1.45
  -7   9   2   17.55    1.52
   2   7  -2   15.30    1.53
  -7   9  -2   16.56    1.43
   2   7  -2   15.96    1.59
  -2   9   2   16.92    1.33
   7   2   2   16.81    1.66
   9  -2  -2   19.50    2.00
  -9   2  -2   17.50    1.95
   7   2   2   11.86    1.52
  -9   7   2   20.71    2.07
  -7   9  -2   17.15    1.45
   9  -2  -2   21.18    2.41
   2   7  -2   15.80    1.42
  -7   9  -2   15.40    1.48
  -7   9  -2   17.22    1.47
  -2   9   2   17.63    1.62
  -2   9   2   15.04    1.53
  -9   7   2   18.23    1.66
   2   7  -2   15.50    1.44
   2   7  -2   16.72    1.40
   2   7  -2   17.10    1.73
  -2  -7  -2   23.79    3.22
  -2   9   2   14.11    1.25
   9  -2  -2   16.28    1.52
  -9   2  -2   19.44    2.10
  -9   7   2   17.25    1.93
   9  -7   2   14.95    1.51
  -2   9   2   17.34    1.55
  -8   9   2    6.30    0.98
   9  -8  -2    6.01    1.20
   1   8   2    6.23    0.75
  -8  -1  -2    6.23    1.36
   1  -9  -2   10.16    2.74
   9  -1   2    6.31    1.08
   8   1  -2    7.41    1.48
   8  -9   2    6.42    0.99
   9  -1   2    5.71    1.01
  -1   9  -2    7.29    1.16
   8   1  -2    7.65    1.09
  -1   9  -2    7.36    1.02
  -8  -1  -2    6.74    1.40
  -9   1   2    6.58    1.14
   9  -1   2   12.01    2.12
   1   8   2    5.45    1.10
  -1   9  -2    5.82    0.93
  -8   9   2    5.58    0.96
  -9   8  -2    5.42    1.02
  -1   9  -2    5.39    0.95
   8   1  -2    7.24    1.65
   1   8   2    5.95    1.02
  -9   8  -2    6.89    1.20
  -9   8  -2    4.41    0.79
  -1   9  -2    6.88    0.92
   8   1  -2    6.05    0.92
  -9   1   2    7.36    1.54
  -9   8  -2    6.56    0.89
  -8   9   2    6.66    1.03
   1   8   2    7.01    1.07
  -9   1   2    8.41    1.60
  -9   8  -2    6.82    1.17
  -9   1  -2    6.10    1.40
  -8   9  -2    5.29    0.87
   1   8  -2    6.37    1.02
   1   8  -2    6.36    0.91
   1   8  -2    7.10    1.02
  -8   9  -2    5.51    0.89
   8   1   2    8.20    1.17
  -8   9  -2    5.47    0.88
  -9   8   2    8.10    1.18
   1   8  -2    5.35    0.82
  -1   9   2    5.54    1.01
  -1  -8  -2    8.17    2.38
   1   8  -2    6.40    1.07
   1   8  -2    6.66    0.88
   9  -1  -2    6.56    1.43
  -1   9   2    6.25    0.75
   9  -1  -2    5.72    0.82
   9  -1  -2    6.96    1.70
  -9   8   2    8.40    1.35
  -1   9   2    7.32    1.03
  -9   8   2    7.20    1.24
   9  -1  -2    4.58    0.92
  -1   9   2    5.37    1.05
  -8  -1   2    8.70    1.29
  -9   1  -2    5.48    1.40
   9  -8   2    6.14    0.98
   8   1   2    7.22    1.17
  -8   9  -2    6.45    0.98
   9   0   2    5.59    1.07
  -9   9  -2    5.89    1.09
   9   0  -2    8.20    1.78
  -9   9   2    6.59    1.15
  -9   0   2    6.22    1.19
   9  -9   2    6.82    1.07
  -9   0  -2    5.62    1.46
   0   9  -2    5.47    0.89
  -9   9  -2    5.47    0.90
   0   9  -2    6.47    1.02
   0   9   2    7.17    1.15
   9   0  -2    6.48    1.07
  -9   9  -2    6.09    0.94
   9   0  -2    7.67    1.60
  -9   0   2    7.98    1.53
   0   9  -2    7.24    1.12
  -9   9  -2    6.21    0.98
  -9   0   2    5.18    1.40
  -9   9   2    6.35    1.06
  -9   9  -2    6.44    1.02
  -9   0  -2    8.07    1.51
   0   9   2    8.18    1.30
  -9   9  -2    6.70    1.16
  -9   9   2    7.57    1.22
   0   9   2    7.14    0.87
   9  -9  -2    5.47    1.11
   9   0  -2    5.70    0.87
   9   0   2    6.70    1.19
 -10   5   2    3.73    1.46
  10  -5  -2    3.09    1.26
   5   5  -2    1.19    0.94
 -10   5  -2    2.36    1.09
  -5  10   2    1.41    0.73
  -5  10  -2    2.19    0.60
   5   5   2    2.91    1.19
  10  -5   2    1.98    1.61
 -10   5  -2    1.46    1.19
 -10   5  -2    1.84    0.74
   5   5  -2    0.97    0.57
  10  -5   2    2.12    0.76
  -5  10   2    1.84    0.62
  -5  10   2    1.92    0.66
  -5  10   2    2.47    0.86
 -10   5  -2    1.66    0.62
   5   5  -2    2.07    1.06
  -5  10   2    2.20    0.79
  -5  -5  -2    4.37    1.79
  -5  10  -2    1.54    0.67
   5   5   2    1.15    0.80
 -10   5   2    2.17    1.26
   5   5   2    1.29    1.00
   5 -10  -2    4.50    2.48
  -5  10  -2    1.09    0.68
   5   5  -2    1.29    0.64
  -5  10  -2    2.59    0.70
  10  -5  -2    0.36    1.03
 -10   4   2   61.29    3.92
  -6  -4  -2   70.36    4.61
  -6  10   2   63.37    4.04
 -10   6  -2   65.16    4.42
 -10   4   2   65.36    4.76
  -6  10   2   59.52    3.87
  -4  10  -2   58.96    3.93
 -10   6  -2   61.67    3.93
   6   4  -2   65.49    4.15
   4   6   2   80.00    4.44
  -6  10   2   64.60    4.03
  10  -4   2   79.07    5.27
   4   6   2   57.84    4.05
  -6  10   2   67.07    4.10
  10  -4   2   60.35    4.04
  -6  -4  -2   71.32    4.57
   6   4  -2   69.16    4.45
 -10   6  -2   60.13    4.00
   6   4  -2   61.43    4.73
 -10   4   2   71.32    4.90
  -4  10  -2   65.96    4.00
   6   4  -2   61.64    3.87
  10  -6  -2   61.35    4.37
 -10   6  -2   66.67    4.55
  -6  10   2   65.60    4.01
   4   6   2   69.99    4.55
  -4  10  -2   63.08    3.92
  -4  10  -2   63.58    3.94
   4   6   2   63.57    4.01
  -4  10  -2   64.36    3.76
  10  -4  -2   61.52    4.38
  -4  10   2   70.04    4.12
  -6  10  -2   62.59    3.82
  -6  10  -2   64.72    3.97
 -10   6   2   68.12    4.67
   6   4   2   57.35    3.97
 -10   4  -2   70.20    4.61
   4   6  -2   67.22    4.20
   4   6  -2   62.72    4.14
  -4  10   2   69.13    4.06
  10  -6   2   63.41    4.04
  -4  10   2   63.64    3.85
  -6  10  -2   61.21    3.92
 -10   6   2   69.85    4.80
  10  -6   2   70.44    4.97
 -10   6   2   74.12    4.21
  -4  10   2   70.67    4.04
 -10   4  -2   65.16    4.45
   4   6  -2   65.22    3.86
  10  -4  -2   66.09    3.96
   6   4   2   71.69    4.29
  -4  10   2   60.06    3.84
   4   6  -2   62.58    3.91
 -10   4  -2   63.54    3.96
  -4  -6  -2   80.86    5.64
   6   4   2   63.64    4.34
  10  -4  -2   73.66    4.98
  -6  10  -2   63.18    3.99
 -10   7  -2    0.77    0.59
 -10   7  -2    1.21    1.06
  10  -7  -2    2.17    1.10
 -10   3   2   -1.00    1.10
  -7  -3  -2    2.17    1.16
   3   7   2    0.95    0.81
  10  -3   2    0.71    1.54
  -3  10  -2    1.42    0.69
 -10   3   2    0.33    1.14
  -3  -7   2    2.12    1.37
  -7  10   2    0.57    0.78
   7   3  -2    1.00    0.77
  -3  10  -2    0.96    0.66
  -7  10   2    0.67    0.74
  -3  10  -2    0.45    0.65
   3   7   2    0.96    0.88
   7   3  -2    1.59    1.26
  10  -3   2    1.51    0.78
 -10   7  -2    1.01    0.54
  -7  10   2    0.55    0.54
  -7  10   2    1.39    0.72
 -10   3   2    0.59    0.70
   7   3  -2    2.07    1.38
   7   3  -2    1.14    0.85
 -10   7  -2    0.70    1.00
  -7  10   2    0.38    0.75
   3   7   2    0.12    1.13
   3 -10  -2    0.81    2.17
 -10   7  -2    0.27    0.71
  -7  -3  -2    0.27    1.04
  -3  10  -2    0.93    0.48
   7   3   2    1.28    0.92
   7   3   2    1.29    0.99
  10  -3  -2    0.13    1.32
 -10   7   2    0.93    0.88
  -7  10  -2    0.89    0.70
 -10   3  -2    1.56    1.19
  10  -7   2    0.16    0.69
  -3  10   2    0.83    0.74
 -10   7   2    1.27    1.04
  -3  10   2    2.23    0.87
   3   7  -2    1.74    0.65
  10  -3  -2    1.24    1.09
  10  -3  -2    1.16    0.73
  -3  10   2    0.22    0.55
   3   7  -2    1.02    0.60
  -7  10  -2    1.23    0.65
  -3  -7  -2    0.59    1.92
   3   7  -2    0.36    0.67
  -3  10   2    1.46    0.86
 -10   7   2   -0.40    1.00
   3   7  -2    0.80    0.80
 -10   3  -2    1.54    1.15
  -3  10   2    0.68    0.53
  -7  10  -2    1.54    0.71
   3   7  -2    1.95    0.87
  -7  10  -2    1.16    0.64
  -8  -2  -2  213.01   12.10
   2   8   2  238.38   12.01
   2   8   2  203.89   11.72
  -8  10   2  215.86   11.72
   2   8   2  208.17   11.82
 -10   8  -2  209.80   11.68
  -2  10  -2  200.93   11.98
  -8  10   2  220.46   11.76
  -2  10  -2  203.51   11.62
 -10   2   2  228.40   12.29
   8   2  -2  223.70   12.37
  -8  10   2  212.69   11.74
  10  -8  -2  209.62   12.01
  10  -2   2  195.28   11.76
 -10   8  -2  210.24   12.00
 -10   2   2  224.31   12.33
 -10   8  -2  209.75   11.72
  10  -2   2  209.22   11.82
 -10   2   2  202.21   11.78
   8   2  -2  192.08   11.70
  -8  -2  -2  213.38   12.08
   8   2  -2  217.20   12.04
 -10   8  -2  212.33   11.97
  -2  10  -2  200.90   11.68
  -2  10  -2  204.94   11.68
   8   2  -2  209.11   11.74
  -8  10   2  213.16   11.75
   2   8  -2  202.91   11.64
   8   2   2  219.97   11.87
 -10   2  -2  213.18   12.13
  -8  10  -2  204.96   11.61
  -2  10   2  215.44   11.74
 -10   8   2  228.31   11.85
 -10   8   2  224.23   12.15
  -2  10   2  203.34   11.52
   2   8  -2  202.63   11.57
   8   2   2  201.62   11.83
  -8  10  -2  203.95   11.65
 -10   2  -2  225.73   12.21
  10  -2  -2  199.81   11.63
  -8  10  -2  203.74   11.71
  10  -8   2  202.34   11.73
  10  -2  -2  221.11   12.07
  -8  -2   2  228.52   12.08
   2   8  -2  206.75   11.77
 -10   8   2  222.58   12.17
   2   8  -2  203.08   11.73
  -2  10   2  203.72   11.80
 -10   1   2    6.20    1.45
  10  -9  -2    5.05    1.29
  -9  -1  -2    5.86    1.43
  -1  10  -2    5.65    1.04
   9   1  -2    6.06    0.98
  -9  10   2    7.53    1.13
  10  -1   2    6.63    1.16
 -10   9  -2    5.80    0.95
 -10   1   2    7.26    1.54
 -10   9  -2    5.89    1.05
   1   9   2    7.05    1.32
 -10   9  -2    6.26    1.28
   9   1  -2    7.52    1.62
  -9  10   2    5.66    1.07
 -10   1   2    6.42    1.11
  -1  10  -2    5.01    0.97
  10  -1   2    5.70    1.16
   9   1  -2    6.34    1.10
 -10   9  -2    6.33    1.09
  -1  10  -2    5.95    1.12
   1   9   2    4.82    1.11
  10  -1   2    8.76    1.94
  -9  10   2    7.20    1.15
 -10   9  -2    7.26    1.31
  -9  -1  -2    7.60    1.47
  -9  10  -2    5.33    0.97
  10  -1  -2    6.80    1.53
   1   9  -2    6.33    0.95
 -10   9   2    6.41    1.18
   1   9  -2    7.87    1.27
 -10   9   2    5.01    1.18
  -9  10  -2    7.45    1.14
  -9  -1   2    9.65    1.45
   9   1   2    7.25    1.23
 -10   1  -2    8.64    1.55
  -1  10   2    5.64    1.05
  -1  10   2    6.62    1.19
 -10   1  -2    6.21    1.50
  10  -1  -2    6.34    1.05
   9   1   2    5.02    1.12
   1   9  -2    5.69    0.97
  10  -9   2    6.72    1.15
  -1  10   2    6.56    0.87
  -9  10  -2    7.02    1.04
 -10   9   2    6.08    1.24
   0  10   2   45.94    3.29
 -10  10   2   41.69    3.12
 -10  10  -2   44.38    2.97
  10   0   2   43.47    3.22
 -10  10  -2   45.25    3.07
   0  10  -2   41.81    2.92
 -10   0  -2   47.08    3.56
  10   0  -2   43.95    3.71
 -10  10   2   47.06    3.29
   0  10   2   39.47    2.74
 -10  10  -2   44.28    3.06
   0  10  -2   39.70    2.99
   0  10  -2   45.43    3.15
 -10  10   2   49.79    3.37
 -10   0   2   44.58    3.18
  10   0   2   41.60    3.14
  10   0  -2   45.82    3.06
   0  10   2   44.21    3.15
 -10   0  -2   39.69    3.50
   5   6   2   16.73    1.90
  -5  11  -2   12.15    1.47
 -11   6  -2   14.16    1.85
  -6  11   2   17.89    1.73
   6   5  -2   17.35    1.99
  -6  11   2   12.66    1.47
  11  -5   2   12.15    1.44
 -11   5   2   10.82    1.91
 -11   5   2   14.18    2.15
   6   5  -2   12.94    1.59
  -5  11  -2   13.28    1.45
  -5  11  -2   12.36    1.16
  11  -6  -2   15.97    1.91
  -6  11   2   10.82    1.23
  -6  11   2   14.33    1.40
 -11   6  -2   12.30    1.40
  11  -5   2   17.50    2.58
  -5  11  -2   12.98    1.34
   5   6   2   15.93    2.03
 -11   6  -2   12.17    1.81
  -5  -6   2   22.01    2.42
   6   5  -2   13.06    1.35
   5   6   2   12.46    1.47
  -6  11  -2   13.77    1.39
  -6  11  -2   10.99    1.35
  -6  -5   2   20.91    2.30
  -5  11   2   12.99    1.29
 -11   6   2   13.36    2.11
   6   5   2   12.31    1.76
  -5  11   2   12.42    1.24
  -6  11  -2   12.60    1.34
  -6  11  -2   12.71    1.22
 -11   6   2   11.78    2.08
  -5  11   2   12.42    1.42
   5   6  -2   13.07    1.28
 -11   5  -2   12.55    1.83
  11  -6   2   14.92    2.49
   5   6  -2   13.32    1.40
  11  -5  -2   14.41    1.86
  11  -6   2   11.25    1.41
   5   6  -2   16.32    1.89
   6   5   2   15.15    1.77
   6   5   2   11.85    1.38
   5   6  -2   15.29    1.72
  -5  11   2   12.82    1.55
 -11   5  -2   14.09    2.02
 -11   5  -2   13.01    1.39
  -7  11   2    5.80    1.10
  -4  -7   2    8.15    1.78
  -4  11  -2    4.76    0.96
  -4  11  -2    4.57    0.73
 -11   7  -2    6.76    1.51
  -4  11  -2    4.69    0.98
 -11   7  -2    7.07    1.58
  -7  11   2    5.78    1.13
  -7  11   2    4.01    0.96
  -4  11  -2    3.33    0.89
   4   7   2    5.50    1.12
   4   7   2    5.05    1.07
 -11   4   2    3.64    1.54
  11  -4   2    6.11    1.99
   7   4  -2    3.67    1.06
  11  -7  -2    4.20    1.39
   4   7   2    6.45    1.56
   7   4  -2    5.26    1.16
   4   7   2    3.88    1.37
 -11   4   2    3.74    1.47
 -11   7  -2    5.69    1.06
  -7  11   2    5.01    0.91
   7   4  -2    5.13    1.60
  11  -4   2    4.69    1.01
 -11   7  -2    2.97    0.76
  11  -4  -2    4.35    1.30
  11  -7   2    4.92    1.81
   7   4   2    4.53    0.97
  -4  11   2    5.18    1.19
 -11   7   2    6.94    1.65
   4   7  -2    4.49    1.25
  11  -7   2    5.02    1.04
 -11   4  -2    6.29    1.04
  -7  -4   2    7.72    1.48
   4   7  -2    4.99    0.90
 -11   4  -2    5.11    1.44
 -11   4  -2    6.27    1.45
   7   4   2    3.87    1.19
   4   7  -2    5.01    0.99
  -7  11  -2    5.61    1.00
 -11   7   2    6.06    1.19
  -4  11   2    4.02    0.79
  -7  11  -2    4.51    0.87
 -11   7   2    6.55    1.61
  -4  11   2    4.67    0.82
   7   4   2    6.68    1.34
  -4  11   2    6.16    1.12
  -7  11  -2    4.56    1.05
   8   3  -2   17.22    1.78
  -8  -3  -2   17.39    2.01
 -11   8  -2   13.27    1.49
  -8  11   2   15.75    2.02
  -8  -3  -2   16.18    2.75
 -11   8  -2   18.86    2.05
  -3  -8   2   26.44    2.63
  11  -3   2   25.82    2.86
  -8  11   2   19.53    1.91
  -3  11  -2   19.64    1.74
   8   3  -2   15.86    1.72
  -3  11  -2   17.84    1.72
   3   8   2   16.74    1.68
 -11   3   2   20.79    2.33
   3   8   2   23.04    2.20
   3   8   2   18.44    2.24
  11  -3   2   14.71    1.68
 -11   3   2   21.51    2.43
   3   8   2   16.37    1.76
  -3  11  -2   15.18    1.71
  -8  11   2   18.23    1.70
   8   3  -2   18.17    2.16
 -11   8  -2   16.52    1.97
  11  -8  -2   17.67    2.13
 -11   3   2   16.67    1.73
 -11   8  -2   19.02    1.84
  -8  11   2   15.35    1.62
  -3  11   2   17.09    1.54
 -11   3  -2   15.85    1.56
 -11   8   2   16.32    2.09
 -11   3  -2   16.89    2.09
   3   8  -2   18.67    1.62
   8   3   2   20.25    1.98
   3   8  -2   19.38    1.75
 -11   3  -2   15.14    2.09
  -3  11   2   16.45    1.65
   3   8  -2   19.36    1.93
  -8  11  -2   20.07    1.86
  -8  11  -2   15.71    1.56
  11  -8   2   15.14    1.67
  11  -3  -2   19.23    1.78
  -3  11   2   18.57    1.89
  -8  -3   2   23.97    2.36
  11  -3  -2   17.85    2.05
  -8  11  -2   17.13    1.58
 -11   8   2   16.80    2.12
 -11   8   2   19.85    1.85
   8   3   2   15.77    1.80
 -11   9  -2   32.47    2.54
  -2  11  -2   31.76    2.57
   9   2  -2   31.37    2.53
  -9  11   2   35.34    2.60
   2   9   2   31.24    2.80
   2   9   2   36.89    2.73
  -9  -2  -2   38.51    3.05
 -11   9  -2   31.01    2.47
  11  -2   2   52.79    3.95
  -9  -2  -2   33.04    3.07
 -11   9  -2   29.75    2.92
   9   2  -2   37.38    3.45
  -2  11  -2   33.82    2.48
 -11   2   2   35.28    3.23
  11  -9  -2   36.95    3.24
  -2  11  -2   35.91    2.60
 -11   2   2   33.98    2.65
  11  -2   2   33.31    2.63
 -11   2   2   33.18    3.17
   9   2  -2   35.10    2.67
 -11   9  -2   35.72    2.68
 -11   9  -2   33.62    3.05
  -9  11   2   35.09    2.64
  -9  11   2   33.84    2.64
 -11   2  -2   37.06    3.17
  -9  11  -2   33.07    2.55
 -11   9   2   32.54    3.04
 -11   9   2   35.07    2.77
  -2  11   2   39.43    2.86
   9   2   2   37.69    2.88
   2   9  -2   32.94    2.57
  -9  11  -2   33.95    2.63
 -11   9   2   34.60    3.06
 -11   2  -2   33.58    3.17
   2   9  -2   33.28    2.47
   2   9  -2   35.22    2.86
  -9  11  -2   32.69    2.51
  -9  -2   2   41.43    2.95
 -11   2  -2   34.32    2.42
  11  -2  -2   32.30    2.53
  -2  11   2   32.40    2.31
   9   2   2   32.39    2.76
  11  -2  -2   32.26    3.07
  -2  11   2   31.35    2.63
 -11   1   2    1.56    0.95
  10   1  -2    2.66    0.83
   1  10   2    2.03    1.17
  10   1  -2    2.93    0.97
 -10  -1  -2    0.34    1.10
  10   1  -2    0.38    1.40
 -11  10  -2    0.51    0.89
 -10  11   2    1.86    0.97
 -11   1   2    0.94    1.15
  -1  11  -2    0.38    0.94
  -1  11  -2    0.75    0.93
 -10  -1  -2    1.45    1.20
 -11  10  -2    1.30    0.81
  11  -1   2    2.61    1.08
 -10  11   2    0.65    0.99
 -10  11   2    0.80    0.86
 -11  10  -2    1.65    1.08
 -11  10  -2    1.88    0.99
   1  10   2    0.46    0.99
 -11  10  -2    1.49    1.11
  -1  11  -2    2.17    0.91
  11  -1   2    0.80    0.88
 -10  11  -2    0.94    0.82
  11  -1  -2   -0.41    1.20
  11  -1  -2    1.28    0.85
 -11   1  -2    3.63    1.23
 -10  -1   2    1.48    0.97
  10   1   2    1.28    0.97
  -1  11   2    1.81    0.73
  -1  11   2    2.27    1.18
 -11  10   2    1.45    1.04
  10   1   2    2.23    1.09
  -1  11   2    2.26    1.11
   1  10  -2    1.28    0.83
 -11  10   2    1.66    1.21
 -11  10   2    1.42    1.03
 -10  11  -2    1.89    1.02
 -10  11  -2    1.65    0.87
 -11   1  -2    1.57    1.23
   1  10  -2    2.13    0.98
   1  10  -2    2.12    1.15
 -11  11  -2   15.79    1.73
  11   0   2   18.37    1.94
  11   0   2   16.26    1.83
 -11  11   2   17.87    1.97
   0  11  -2   17.17    1.94
  11   0  -2   17.03    1.70
   0  11  -2   16.37    1.73
 -11  11   2   20.27    1.97
 -11   0   2   19.03    1.95
   0  11   2   17.26    2.02
  11   0  -2   16.16    2.12
 -11  11  -2   15.93    1.76
 -11   0  -2   17.00    2.07
   6   6   2  140.12    8.56
 -12   6  -2  154.55    9.01
  -6  12   2  150.34    8.57
  12  -6  -2  161.87    9.06
   6   6  -2  142.74    8.69
  -6  12  -2  140.28    8.47
  -6  12   2  136.15    8.42
  -6  12   2  146.35    8.42
  12  -6   2  175.52    9.62
  -6  12  -2  143.84    8.58
   6   6   2  149.76    8.94
  -6  12  -2  138.90    8.49
 -12   6  -2  144.24    8.49
 -12   6   2  168.21    9.36
 -12   6   2  169.71    9.30
   6   6   2  168.78    8.83
 -12   6  -2  154.52    9.03
  -6  12  -2  136.96    8.30
  12  -6   2  143.88    8.59
  -6  12   2  156.69    8.70
  -7  12   2    0.28    0.88
  -5  12  -2    0.47    0.81
 -12   7  -2    0.79    1.28
 -12   5   2    0.50    1.37
  -5  12  -2    1.13    0.89
 -12   7  -2    1.12    1.00
   5   7   2    1.01    0.95
   7   5  -2   -1.17    0.89
   7   5  -2    0.31    1.08
  12  -5   2    0.48    0.84
  -5  12  -2    0.49    0.77
 -12   5   2    0.04    1.28
  -7  12   2    0.78    0.79
  -5  -7   2    3.23    1.45
  -5  12  -2    0.53    0.62
  -7  12   2    0.15    0.80
  -7  12   2    0.89    1.01
  12  -5   2   -0.42    1.66
   5   7   2    0.91    1.29
  12  -7  -2    1.02    1.27
 -12   7  -2    0.60    1.32
 -12   7  -2    0.56    0.57
   5   7   2    2.41    1.23
   5   7  -2    0.03    0.67
  -7  12  -2    0.86    0.86
  -7  -5   2    3.11    1.34
  -7  12  -2    0.81    0.76
  12  -5  -2    0.31    1.18
  -7  12  -2    0.51    0.99
 -12   7   2    0.59    1.29
  -5  12   2   -0.05    0.76
 -12   5  -2    0.16    0.83
   7   5   2    0.76    0.91
 -12   5  -2    0.46    1.20
  -5  12   2   -0.51    1.00
  -7  12  -2    1.02    0.78
   7   5   2   -0.71    1.05
 -12   7   2   -1.42    1.20
 -12   5  -2    1.14    1.15
   5   7  -2    0.57    1.17
   7   5   2   -0.75    1.05
  -5  12   2   -0.38    0.85
   5   7  -2    0.46    0.77
   4   8   2   34.20    2.99
 -12   8  -2   33.60    2.65
  -8  12   2   38.54    2.80
  -4  12  -2   37.76    2.79
   8   4  -2   40.54    3.06
   8   4  -2   36.55    3.60
 -12   8  -2   39.56    3.41
  -8  12   2   40.09    2.87
  -8  12   2   44.86    3.13
  12  -4   2   36.93    2.87
 -12   4   2   43.01    3.57
  12  -8  -2   45.82    3.58
  -4  12  -2   36.82    2.90
 -12   4   2   46.84    3.64
 -12   8  -2   36.58    3.37
  12  -4   2   50.97    4.33
 -12   8  -2   34.82    2.88
  -4  12  -2   37.59    2.85
   4   8   2   42.95    3.27
   8   4  -2   37.32    3.00
   4   8   2   41.62    3.69
 -12   8   2   38.77    3.58
  -8  -4   2   50.06    3.41
  -4  12   2   38.65    3.05
  -8  12  -2   38.31    2.80
  -4  12   2   36.86    2.85
   4   8  -2   35.58    2.67
   4   8  -2   39.02    2.80
 -12   4  -2   35.95    3.41
 -12   8   2   39.38    3.60
  -8  12  -2   37.29    2.68
 -12   4  -2   39.55    3.38
 -12   4  -2   38.78    2.73
  -8  12  -2   36.94    2.90
  12  -4  -2   35.51    3.36
  -4  12   2   37.31    2.63
   8   4   2   40.90    3.16
   4   8  -2   37.85    3.16
 -12   8   2   40.37    2.97
   8   4   2   35.30    3.12
 -12   9  -2    0.58    1.15
   3   9   2    1.24    1.41
   9   3  -2    0.15    0.95
  12  -3   2    0.12    0.86
 -12   3   2   -0.36    1.20
   9   3  -2    0.58    1.48
 -12   9  -2    0.58    0.74
  -3  12  -2    1.70    1.02
   9   3  -2    0.83    0.87
 -12   9  -2   -0.06    1.15
   3   9   2    0.55    1.06
 -12   9  -2    0.56    0.97
 -12   3   2   -0.47    1.10
  -9  12   2   -0.27    0.85
  12  -9  -2   -1.19    1.27
  -3  12  -2   -0.71    0.85
  12  -3   2   -0.84    1.67
 -12   9   2    0.68    1.25
  -9  12  -2   -0.30    0.85
  12  -3  -2    1.74    0.88
 -12   9   2   -0.24    0.95
  -3  12   2    0.27    1.11
   3   9  -2    1.22    0.85
   9   3   2    1.58    1.12
  -3  12   2    1.71    1.24
  -9  12  -2    1.18    0.94
  -9  12  -2    0.19    0.87
  -3  12   2    1.06    0.72
   9   3   2    1.42    1.04
 -12   3  -2    1.19    1.24
 -12   3  -2    1.85    0.83
   3   9  -2    1.25    1.19
  12  -3  -2    0.74    1.19
  -9  -3   2    2.04    1.08
   3   9  -2    0.26    0.77
 -10  12   2   30.94    2.67
  10   2  -2   26.79    2.44
 -12  10  -2   31.55    2.70
   2  10   2   30.12    2.83
 -12   2   2   32.70    3.04
  10   2  -2   34.91    3.27
 -12   2   2   33.34    2.58
  12 -10  -2   34.43    3.26
  10   2  -2   32.23    2.68
   2  10   2   41.95    3.55
  -2  12  -2   36.39    2.77
  -2  12  -2   29.65    2.64
  12  -2   2   28.65    2.61
 -12  10  -2   30.23    2.93
 -12  10  -2   34.28    2.65
 -12  10   2   33.32    3.21
  12  -2  -2   33.72    2.53
  10   2   2   30.54    2.83
 -10  -2   2   33.42    2.77
 -12   2  -2   30.88    3.07
  -2  12   2   34.60    2.91
   2  10  -2   34.10    2.62
  -2  12   2   30.82    2.33
  12  -2  -2   35.16    3.16
 -10  12  -2   36.47    2.66
 -10  12  -2   31.84    2.72
 -12  10   2   34.18    2.75
  10   2   2   33.55    2.84
   2  10  -2   33.86    2.96
   1  11   2    3.77    1.33
  -1  12  -2    4.29    1.29
 -12  11  -2    2.77    1.02
   1  11   2    4.61    1.68
 -11  -1  -2    4.14    1.34
  11   1  -2    3.48    1.33
  -1  12  -2    4.26    1.16
 -11  12   2    4.01    1.15
 -11  12   2    5.05    1.32
 -12  11  -2    5.55    1.27
  11   1  -2    4.89    1.16
  12  -1   2    4.36    1.09
 -12   1   2    4.76    1.13
  12  -1  -2    4.09    1.36
  11   1   2    3.13    1.09
 -11  -1   2    3.48    1.14
   1  11  -2    5.19    1.18
   1  11  -2    4.36    1.40
 -11  12  -2    2.74    1.09
 -12  11   2    5.26    1.44
 -11  12  -2    6.21    1.27
  -1  12   2    3.07    1.34
 -12   1  -2    4.21    1.37
 -12  11   2    3.59    1.30
  12  -1  -2    3.57    1.08
  11   1   2    4.62    1.18
  12   0  -2   97.04    5.81
 -12   0  -2   91.40    5.72
 -12  12   2   91.34    5.76
   0  12  -2   91.89    5.74
 -12  12   2   93.83    5.63
  12   0  -2   82.17    5.43
 -12  12  -2   93.35    5.57
   0  12  -2   80.18    5.50
 -12   0   2   91.73    5.56
 -12  12  -2   92.88    5.61
  12   0   2   80.68    5.50
   0  12   2   92.58    5.76
   0  12   2  107.34    6.27
   6   7   2   28.07    2.64
 -13   6   2   25.00    2.70
  -6  -7   2   33.39    2.99
  -6  13  -2   22.62    2.20
  -6  13  -2   24.32    1.93
  13  -7  -2   26.31    2.71
   7   6  -2   19.77    2.28
 -13   7  -2   24.09    2.53
  -7  13   2   24.59    2.11
   6   7   2   21.75    2.13
  13  -6   2   27.37    3.09
 -13   7  -2   23.87    2.09
   7   6  -2   24.33    2.34
  -6  13  -2   20.44    2.11
   6   7   2   30.17    2.53
  -7  13   2   27.68    2.57
  -7  13  -2   22.21    1.97
 -13   6  -2   26.66    2.68
  -6  13   2   28.04    2.56
  -7  13  -2   24.83    2.21
 -13   6  -2   24.05    2.19
  -7  13  -2   25.21    2.40
   7   6   2   27.09    2.36
  -7  -6   2   33.41    2.93
   7   6   2   26.78    2.55
 -13   7   2   25.15    2.71
   6   7  -2   23.40    2.39
  -6  13   2   23.97    2.12
   7   6   2   27.20    2.45
  13  -6  -2   29.51    2.77
   6   7  -2   25.76    2.42
  13  -8  -2    2.29    1.48
   8   5  -2    1.68    1.08
   5   8   2    1.97    1.06
  -5  -8   2    2.85    1.40
   5   8   2    0.51    1.33
  13  -5   2    1.00    1.64
  -8  13   2    2.31    1.01
  -5  13  -2    1.94    1.02
   8   5  -2    2.05    1.12
  -8  13   2    1.33    1.40
  -5  13  -2    1.56    1.01
 -13   8  -2    0.54    1.22
 -13   5   2    2.35    1.41
 -13   8  -2    2.57    1.05
   5   8   2    2.68    1.23
   5   8  -2    3.59    1.30
  -5  13   2    1.64    0.84
  13  -5  -2    3.36    1.42
 -13   5  -2    1.62    0.89
  -5  13   2    1.84    1.14
  -8  13  -2    1.64    1.02
 -13   8   2    1.27    1.47
  -8  13  -2    2.27    0.97
 -13   5  -2    3.63    1.45
   8   5   2    2.19    1.20
   5   8  -2    2.27    0.94
  -8  13  -2    2.03    0.90
   8   5   2    2.83    1.22
  -8  -5   2    3.50    1.36
 -13   9  -2   15.65    1.76
  -9  13   2   17.85    1.72
  13  -9  -2   18.17    2.33
   4   9   2   14.07    1.78
 -13   9  -2   13.64    1.90
 -13   4   2   16.75    2.13
   4   9   2   19.77    2.41
  -4  13  -2   13.05    1.62
 -13   9  -2   12.60    1.51
   9   4  -2   15.95    1.75
  13  -4   2   13.80    1.64
  13  -4   2   25.69    2.80
   9   4  -2   15.09    1.70
  -4  13  -2   15.31    1.80
  -9  13  -2   15.25    1.76
 -13   9   2   16.10    2.16
  13  -4  -2   16.08    2.03
  -9  13  -2   15.47    1.61
   9   4   2   17.22    1.91
 -13   9   2   17.28    1.75
  -9  -4   2   15.78    1.91
   4   9  -2   15.24    1.69
  -4  13   2   11.98    1.37
 -13   4  -2   15.13    2.05
   4   9  -2   16.98    2.02
  -9  13  -2   17.88    2.31
   9   4   2   13.92    1.83
  -4  13   2   15.32    1.83
 -10  13   2    7.91    1.42
  10   3  -2    9.87    1.42
   3  10   2   11.54    2.00
 -13  10  -2    8.41    1.57
   3  10   2    6.30    1.40
  10   3  -2    8.59    1.27
  13  -3   2    7.81    1.31
 -13  10  -2    7.55    1.36
 -13  10  -2    7.31    1.27
 -13   3   2   10.16    1.64
  -3  13  -2   10.91    1.55
  -3  13  -2    8.82    1.40
  13 -10  -2    9.96    1.84
 -13   3  -2    7.15    1.62
  13  -3  -2    9.60    1.69
 -10  13  -2    9.52    1.35
 -13  10   2    9.67    1.44
  10   3   2    5.49    1.37
  -3  13   2    8.14    1.11
 -10  -3   2    7.89    1.52
 -10  13  -2    8.31    1.41
   3  10  -2   11.05    1.76
  10   3   2    9.91    1.50
  -3  13   2    8.59    1.67
 -13  10   2    7.24    1.73
   3  10  -2    8.62    1.38
  13  -2   2    3.13    1.06
  -2  13  -2    2.53    1.14
 -11  13   2    0.99    1.14
   2  11   2    4.75    1.30
 -13  11  -2    3.06    1.31
   2  11   2    4.38    1.70
 -13  11  -2    2.77    1.15
 -13  11  -2    3.19    1.04
  11   2  -2    4.60    1.14
  -2  13  -2    2.88    1.27
 -13  11   2    4.09    1.25
 -13   2  -2    3.26    1.27
  -2  13   2    3.16    1.43
   2  11  -2    4.17    1.41
 -11  13  -2    5.43    1.18
  11   2   2    4.89    1.22
  13  -2  -2    4.22    1.38
  11   2   2    2.83    1.08
 -13  11   2    3.39    1.43
  13  -2  -2    3.06    1.02
 -11  13  -2    2.91    1.20
 -11  -2   2    3.40    1.17
   2  11  -2    3.04    1.10
  -7  14   2    1.46    1.22
   7   7   2    0.15    1.11
   7   7   2    0.91    1.19
 -14   7  -2    0.38    0.85
  -7  14  -2    0.80    1.10
 -14   7   2    0.22    1.29
  -7  14  -2   -0.07    0.83
 -14   7  -2   -0.72    1.19
   7   7  -2    0.52    1.12
   7   7  -2    0.72    1.13
  14  -7  -2    0.24    1.36
  -7  -7   2   -0.07    1.21
  -7  14   2   -0.31    0.89
   6   8   2   25.19    2.49
  -6  -8   2   30.77    2.87
  14  -8  -2   29.55    2.86
   8   6  -2   18.10    2.11
  -8  14   2   20.52    1.90
 -14   8  -2   22.19    2.01
  -6  14  -2   23.50    2.27
   8   6  -2   26.76    2.35
   6   8   2   24.61    2.27
   6   8   2   31.28    2.63
 -14   8  -2   22.80    2.41
 -14   6   2   26.86    2.91
 -14   8   2   21.83    2.62
 -14   6  -2   20.51    1.94
  -6  14   2   21.90    1.89
   6   8  -2   18.41    2.23
  -8  14  -2   23.80    2.02
   6   8  -2   23.73    2.31
   8   6   2   32.70    2.64
  -8  -6   2   30.08    2.79
  -8  14  -2   24.51    2.24
   8   6   2   22.73    2.34
  -6  14   2   24.19    2.34
 -14   6  -2   25.26    2.54
  14  -6  -2   26.07    2.61
  14  -9  -2    1.01    1.42
 -14   5   2    0.14    1.23
   9   5  -2    1.13    1.02
 -14   9  -2   -0.50    0.92
  -5  14  -2    2.30    1.08
   5   9   2    0.88    1.06
   5   9   2   -0.13    1.21
  -9  14   2    1.87    0.99
 -14   9  -2    0.41    1.20
   9   5  -2    1.26    0.99
  -5  14   2    1.64    1.24
   5   9  -2   -1.29    1.13
  -9  -5   2    0.50    1.21
  -9  14  -2    0.80    0.84
   9   5   2    2.39    1.19
 -14   5  -2    3.07    1.32
  14  -5  -2    1.51    1.30
  -9  14  -2   -0.05    1.04
 -14   9   2    0.83    1.30
  -5  14   2    1.42    0.85
   9   5   2    0.38    1.06
   4  10   2   87.91    6.35
 -14  10  -2   82.79    5.74
  -4  14  -2   75.93    5.35
 -10  14   2   73.86    4.93
 -14  10  -2   69.45    5.09
   4  10   2   73.93    5.33
  10   4  -2   66.61    5.07
   4  10  -2   71.46    5.63
  10   4   2   73.83    5.75
 -14  10   2   70.28    5.94
 -10  14  -2   78.36    5.34
 -14   4  -2   74.18    5.61
 -10  -4   2   86.29    5.73
   0   0   3    0.81    0.29
   0   0  -3    0.44    0.23
   1   0   3    6.65    0.51
   0  -1  -3    5.95    0.58
   1  -1  -3    6.10    0.72
  -1   1   3    6.44    0.52
   0  -1  -3    5.75    0.70
   1   0  -3    6.73    0.46
   0   1   3    7.07    0.55
   1   0   3    5.08    0.52
  -1   1   3    6.20    0.44
   1   0  -3    6.18    0.38
  -1   1   3    6.47    0.46
  -1   1   3    5.14    0.61
   1   0  -3    5.90    0.38
   1   0  -3    5.89    0.67
  -1   1   3    6.00    0.51
   1  -1   3    5.93    0.45
   0   1  -3    5.08    0.42
   1  -1  -3    6.23    0.76
   0   1   3    6.46    0.47
   0  -1   3    6.64    0.54
   0  -1  -3    5.94    0.47
  -1   0   3    6.40    0.49
   1  -1   3    5.77    0.47
   0   1   3    5.88    0.53
  -1   0   3    6.65    0.49
  -1   0  -3    4.58    0.64
   1  -1  -3    5.72    0.57
   0   1  -3    5.97    0.65
   1  -1   3    6.38    0.58
  -1   0   3    6.87    0.48
   0   1   3    6.58    0.53
   1  -1  -3    5.96    0.39
   0  -1   3    6.44    0.47
   0  -1   3    6.49    0.48
  -2   1   3    0.74    0.34
   2  -1   3    0.44    0.33
  -1   2   3    0.59    0.28
   1   1  -3    0.49    0.24
  -1  -1   3    0.51    0.18
   1  -2  -3    0.47    0.35
   1   1   3    0.56    0.25
   1  -2   3    0.37    0.15
  -1  -1  -3    0.39    0.42
   1   1  -3    0.19    0.29
   2  -1  -3    0.89    0.43
   1   1  -3    0.65    0.24
   1   1   3    0.42    0.21
  -1   2   3    0.37    0.19
  -2   1  -3    0.71    0.39
   1  -2  -3    0.47    0.24
  -1  -1   3    0.42    0.28
  -1   2   3    0.34    0.17
   2  -1   3    0.00    0.19
   2  -1  -3    0.25    0.30
   1   1   3    0.53    0.26
   1  -2   3    1.16    0.40
   1  -2  -3    0.61    0.42
   1   1  -3    0.58    0.21
  -1   2  -3    0.27    0.16
   1  -2   3    0.41    0.29
  -1   2   3    0.24    0.21
  -2   1   3    0.21    0.16
   2  -1   3    0.44    0.28
   1   1   3    0.41    0.25
   2  -2   3  639.41   33.02
   0  -2  -3  616.94   32.99
   0   2   3  583.12   33.02
   2  -2  -3  590.96   33.23
   2   0   3  598.33   33.02
   2   0   3  636.73   33.05
   0  -2  -3  590.24   33.27
  -2   2   3  632.42   32.94
  -2   2   3  622.93   33.03
   2  -2   3  648.08   32.98
   0   2   3  632.19   33.01
   0   2   3  636.99   32.99
  -2   0   3  595.97   33.03
   2  -2  -3  595.89   33.07
   2  -2  -3  629.53   33.23
   2   0   3  633.48   33.06
   0  -2   3  653.87   33.04
   0   2  -3  643.93   32.97
  -2   0   3  558.27   33.02
   0   2   3  641.43   33.01
   0   2  -3  638.15   32.98
  -2   0   3  553.05   33.01
   2   0  -3  622.67   32.98
  -2   2   3  619.23   33.05
  -2   2   3  586.64   32.97
   2  -2  -3  606.41   32.92
   0  -2   3  642.75   33.01
  -2   2   3  673.93   32.99
   0  -2  -3  531.33   33.00
   0   2   3  676.65   33.04
   2   0  -3  627.76   33.20
  -2   2   3  610.31   33.05
   0   2  -3  644.23   32.97
  -2   0  -3  611.77   33.15
   2  -2   3  603.85   33.14
   0   2   3  613.69   33.04
   0  -2   3  626.20   33.00
   0   2  -3  608.10   33.17
   2   0  -3  636.17   33.08
  -2   0   3  612.09   32.97
   1  -3  -3   14.92    1.03
   2  -3   3   16.02    1.00
  -2   3   3   15.48    1.04
  -1   3  -3   14.64    0.92
  -2   3   3   16.27    1.02
  -1   3  -3   13.85    1.09
   2   1  -3   15.28    0.89
   1   2   3   15.89    1.05
   1   2   3   15.48    1.01
  -3   1   3   13.35    1.09
  -1  -2   3   14.46    1.03
   2   1  -3   15.32    1.08
   3  -2  -3   15.10    1.43
  -1  -2   3   15.93    0.94
  -3   2  -3   15.39    1.01
   1   2   3   15.13    1.06
  -3   1   3   15.56    0.99
   1  -3  -3   14.26    1.40
   2   1  -3   16.51    1.00
   3  -2  -3   16.71    1.20
   3  -2  -3   16.04    1.26
  -2  -1  -3   15.23    1.37
   1   2   3   16.59    0.96
  -3   1   3   14.76    1.07
   2   1  -3   15.59    1.22
  -2   3   3   13.47    0.97
  -1   3  -3   16.51    0.96
  -2   3   3   14.21    0.95
   2  -3   3   16.78    0.92
   3  -1   3   13.99    1.18
   3  -1   3   16.60    1.05
  -1   3  -3   14.92    0.96
   1   2   3   17.58    1.21
  -2   3   3   17.19    0.94
  -3   2  -3   15.58    1.39
   2   1  -3   15.38    0.88
   3  -1   3   15.47    1.03
  -2   3   3   12.71    0.98
  -2  -1  -3   12.79    0.91
   1   2   3   14.75    1.08
   2   1   3   16.34    1.08
   1   2  -3   15.76    1.18
  -1   3   3   16.65    1.01
  -1   3   3   14.15    1.01
   3  -2   3   15.09    1.27
  -2  -1   3   14.42    1.05
   3  -2   3   16.25    1.03
   1   2  -3   15.59    0.92
   1   2  -3   15.66    0.92
   3  -1  -3   14.79    1.34
   2  -3  -3   15.12    1.33
   2   1   3   15.95    1.08
  -3   2   3   14.95    1.07
  -1   3   3   15.47    0.99
   1   2  -3   16.52    1.00
  -1   3   3   15.53    0.96
   1  -3   3   16.26    1.00
   1   2  -3   15.04    0.93
  -2  -1   3   16.51    0.90
  -1   3   3   15.46    1.06
   2   1   3   14.92    1.02
  -3   2   3   14.14    0.94
   2  -3  -3   14.19    1.00
   2   1   3   16.40    1.14
  -2  -1   3   14.61    0.97
   1  -3   3   16.20    0.93
  -1  -2  -3   16.47    1.49
   2  -3  -3   14.33    0.89
  -1   3   3   14.16    1.04
  -3   1  -3   15.34    1.10
   3  -2   3   15.75    0.97
   2   1   3   13.88    1.04
   3  -1  -3   15.75    0.97
  -2   3  -3   13.08    1.22
  -3   2   3   14.13    1.10
  -1   3   3   14.56    0.94
  -3   2   3   16.28    0.96
   2  -3  -3   14.65    1.18
  -3   0  -3   12.03    1.16
   3  -3  -3   10.61    1.20
   0   3  -3   12.05    1.05
   3  -3   3   13.34    0.78
   3   0   3   10.69    0.89
   0   3   3   11.60    0.91
   0   3   3   12.19    0.95
  -3   3   3   11.50    0.83
   0   3   3   13.69    1.21
   3   0   3   13.66    1.01
   3  -3  -3   12.04    0.70
  -3   0  -3   11.43    0.85
   0   3  -3   13.03    0.80
  -3   3   3   10.46    0.79
   0  -3  -3   13.43    1.46
  -3   3   3   13.00    0.77
   3  -3  -3    9.95    0.96
   0   3  -3   13.49    0.80
   3   0  -3   12.22    1.00
  -3   3  -3   11.76    1.26
  -3   3  -3   12.86    0.85
   3   0  -3   12.15    0.85
  -3   3   3   12.88    0.95
   3   0  -3   12.54    1.16
  -3   0   3   11.62    0.94
   0   3   3   11.45    0.79
  -3   0   3   11.30    0.98
   3   0   3   11.78    0.97
   3  -3   3   12.64    0.86
   0   3   3   12.50    0.87
  -3   3   3   13.12    0.92
   0   3  -3   13.55    0.82
   3   0   3   11.20    0.96
  -3   0   3   10.59    0.89
  -3   3   3   11.35    0.79
   0   3   3   12.11    0.83
  -3   0   3   12.74    0.80
   0  -3   3   12.87    0.84
   3  -3  -3   12.09    1.13
  -2  -2  -3    0.47    0.82
  -4   2  -3    0.19    0.60
   2   2  -3    0.57    0.39
   2   2  -3    0.50    0.30
   4  -2   3    1.18    0.61
   2   2  -3    0.68    0.34
   2   2   3    0.71    0.44
   4  -2  -3    0.37    0.62
  -4   2   3    0.22    0.31
   4  -2  -3    0.37    0.49
   1   3   3    2.97    0.51
   4  -1   3    3.13    0.58
   3   1  -3    4.32    0.34
   1   3   3    5.01    0.69
  -3   4   3    3.73    0.50
   1   3   3    3.14    0.78
  -3  -1  -3    2.80    0.35
  -1   4  -3    3.56    0.41
  -1  -3   3    2.94    0.52
  -3   4   3    3.91    0.36
   4  -3  -3    3.75    0.69
  -4   1   3    4.27    0.51
   1   3   3    4.18    0.47
   3   1  -3    4.19    0.38
  -3   4   3    3.12    0.46
  -4   3  -3    3.55    0.87
  -3  -1  -3    2.54    0.90
  -1   4  -3    3.31    0.40
   3   1  -3    3.48    0.45
  -4   1   3    3.02    0.67
   3  -4   3    3.68    0.47
   4  -1   3    2.84    0.48
  -3   4   3    3.41    0.48
   1   3   3    3.02    0.49
   4  -1   3    3.05    0.60
  -1   4  -3    3.45    0.33
  -1   4  -3    3.59    0.41
  -3   4   3    5.04    0.74
   1   3   3    3.83    0.42
   1  -4  -3    4.21    1.05
   3   1  -3    3.66    0.55
  -4   3  -3    3.78    0.42
  -3   4   3    3.66    0.45
   4  -3  -3    3.02    0.61
   4  -3  -3    3.53    0.79
  -3   4   3    2.37    0.39
   3   1  -3    3.39    0.62
  -4   1   3    2.76    0.60
   1   3  -3    3.50    0.37
  -3   4  -3    3.49    0.59
   1  -4   3    4.18    0.41
  -4   3   3    3.29    0.47
  -3  -1   3    4.20    0.32
   3  -4  -3    4.96    0.48
  -1   4   3    3.38    0.44
   1   3  -3    3.54    0.39
  -1   4   3    3.58    0.44
   1   3  -3    3.11    0.46
  -1   4   3    3.72    0.52
  -4   1  -3    3.72    0.83
  -1   4   3    3.51    0.52
   3   1   3    2.92    0.54
  -4   3   3    2.73    0.36
   4  -1  -3    3.05    0.44
  -3  -1   3    2.84    0.46
  -4   1  -3    2.68    0.64
   4  -1  -3    3.99    0.82
  -1  -3  -3    3.03    1.03
  -3  -1   3    3.26    0.63
  -1   4   3    3.87    0.52
  -3   4  -3    3.28    0.41
   1   3  -3    3.84    0.40
  -1   4   3    2.26    0.33
   3   1   3    3.12    0.58
   4  -3   3    3.05    0.41
   4  -3   3    3.33    0.45
  -4   3   3    4.00    0.39
  -3  -1   3    2.50    0.46
   3   1   3    2.41    0.45
  -3   4  -3    2.84    0.60
  -3   4  -3    2.91    0.39
  -4   3   3    4.10    0.62
   3   1   3    3.77    0.56
   1   3  -3    3.81    0.61
  -4   3   3    2.98    0.50
   3  -4  -3    3.10    0.62
   4  -1  -3    3.80    0.66
  -3   4  -3    3.77    0.42
   3  -4  -3    3.65    0.86
   0   4  -3  472.26   24.28
  -4   4  -3  439.48   24.53
   4   0  -3  463.89   24.32
   0   4  -3  488.79   24.29
   4  -4  -3  434.39   24.38
   4  -4   3  465.10   24.34
  -4   4  -3  461.62   24.32
   4   0   3  473.81   24.47
  -4   0   3  386.40   24.54
  -4   4   3  449.45   24.34
  -4   0   3  385.51   24.59
   4  -4  -3  449.33   24.65
   0   4   3  468.70   24.29
   0  -4  -3  456.87   25.08
  -4   0   3  422.16   24.47
   0   4   3  470.24   24.27
   4   0   3  441.13   24.43
  -4   4   3  472.30   24.44
   0   4  -3  481.50   24.27
   4   0   3  451.84   24.41
  -4   4   3  465.99   24.43
   4  -4   3  474.30   24.39
  -4   0  -3  447.17   24.72
   0   4   3  451.79   24.39
   4  -4  -3  438.09   24.62
  -4   4   3  496.80   24.25
   4   0  -3  471.44   24.66
  -4   4   3  415.53   24.31
   0   4  -3  480.85   24.32
   4   0  -3  468.34   24.47
   0   4  -3  473.77   24.55
   0   4   3  450.98   24.38
   0  -4   3  430.24   24.32
   0   4   3  449.08   24.36
  -4   4   3  415.41   24.29
  -4   4  -3  453.24   24.57
   3   2  -3    0.47    0.24
  -2   5  -3    0.44    0.28
   3  -5   3    0.57    0.34
   5  -3  -3    0.73    0.26
  -5   2   3    0.49    0.29
   2  -5  -3    0.92    1.11
  -3   5   3    0.33    0.40
  -3   5   3    0.81    0.45
   3   2  -3    0.26    0.42
   5  -2   3    0.35    0.56
  -3   5   3    0.36    0.42
  -2   5  -3    0.49    0.24
   2   3   3    0.17    0.36
  -3   5   3    0.65    0.43
  -5   3  -3    0.41    0.66
  -5   3  -3   -0.51    0.74
  -2   5  -3    0.22    0.29
  -3   5   3    0.48    0.35
   2   3   3    0.58    0.33
  -2   5  -3    0.33    0.29
   5  -3  -3    0.72    0.51
  -2   5  -3    0.44    0.27
  -3  -2  -3    0.03    1.11
   2   3   3    0.35    0.41
   3   2  -3    0.52    0.48
   3   2  -3    0.38    0.23
  -5   2   3   -0.21    0.54
   2   3   3   -0.27    0.61
  -2  -3   3    0.38    0.59
   3   2  -3    0.63    0.24
   2   3   3    0.67    0.76
  -3   5   3    0.30    0.28
   5  -3  -3   -0.04    0.55
  -5   2   3   -0.02    0.62
   3   2  -3    0.03    0.34
   5  -3  -3    0.78    0.74
  -3   5   3   -0.06    0.22
   5  -2   3    0.21    0.33
   3   2   3    0.24    0.57
   3  -5  -3    0.42    0.24
   2   3  -3    0.42    0.36
  -2   5   3    0.00    0.39
  -2   5   3    0.36    0.27
   5  -2  -3   -0.13    0.58
  -2  -3  -3   -0.37    1.15
  -5   3   3    0.30    0.23
  -2   5   3    0.22    0.42
  -2   5   3    0.15    0.25
  -3   5  -3    0.24    0.27
   2   3  -3    0.49    0.42
   2   3  -3    0.68    0.27
   5  -3   3    0.31    0.33
   2   3  -3    0.36    0.25
  -3   5  -3    0.24    0.27
  -3  -2   3    0.46    0.30
   3   2   3    0.39    0.57
  -3   5  -3    0.61    0.29
   3   2   3   -0.17    0.35
  -5   3   3    0.39    0.44
   5  -2  -3    0.69    0.74
  -3   5  -3    0.57    0.31
   2  -5   3    0.54    0.33
  -2   5   3    0.06    0.40
   3  -5  -3    0.30    0.87
   2  -5   3    0.52    0.19
   2   3  -3    0.71    0.26
  -2   5   3   -0.15    0.24
  -2   5   3    0.16    0.29
  -5   2  -3    0.56    0.76
   5  -2  -3    0.92    0.32
  -5   3   3    0.13    0.57
   2   3  -3    1.16    0.42
   3   2   3    0.79    0.49
  -5   3   3   -0.20    0.47
  -3  -2   3    0.77    0.72
  -3   5  -3    0.70    0.35
  -4   5   3   10.64    0.89
   5  -1   3    7.97    1.05
   5  -1   3    7.05    1.15
  -1  -4   3   11.17    1.12
  -5   4  -3    9.95    1.21
  -4  -1  -3   10.11    1.62
   4   1  -3    9.37    0.78
  -5   1   3    6.70    1.36
   5  -1   3    7.71    0.87
  -5   4  -3    8.90    1.18
   4   1  -3    8.31    1.14
   5  -4  -3   10.98    1.40
   1   4   3   10.78    0.77
  -4   5   3    8.57    0.86
  -5   1   3    8.98    0.95
   4   1  -3    8.70    0.96
  -4   5   3    9.73    0.65
   5  -4  -3    9.63    1.07
  -1   5  -3   10.79    0.79
   1   4   3    9.68    1.35
   1   4   3    8.59    0.95
   1   4   3    9.81    0.79
  -4   5   3    9.50    0.85
  -1   5  -3   11.02    0.66
   1  -5  -3   11.02    2.00
   4   1  -3    9.46    0.66
   5  -4  -3    9.29    1.17
   1   4   3    9.00    0.89
   1   4   3    7.45    1.14
  -5   1   3    8.29    1.34
   4  -5   3    9.49    0.86
  -4   5   3    9.56    0.90
  -4   5   3   10.81    0.96
  -5   4  -3    9.14    0.79
  -4   5   3    9.51    0.92
   5  -1   3    9.14    0.94
   4   1  -3    9.42    0.88
   1   4  -3   10.35    1.08
   4  -5  -3    9.12    1.09
  -1   5   3   10.30    0.97
   1  -5   3    8.77    0.70
  -1   5   3    7.85    0.73
   4  -5  -3    8.11    0.80
  -5   1  -3    8.33    1.17
  -1  -4  -3   10.27    2.08
  -1   5   3   10.16    0.98
   4   1   3    9.61    1.05
   5  -1  -3    9.04    1.29
  -5   4   3   10.52    0.97
  -4   5  -3    8.82    0.92
  -1   5   3    9.57    0.80
  -4  -1   3    7.02    1.15
  -5   1  -3   11.10    1.27
   4   1   3    6.50    0.81
   1   4  -3    9.57    0.74
   5  -4   3    8.77    0.84
  -4   5  -3    8.92    0.80
  -1   5   3   10.49    0.98
  -4   5  -3    7.74    0.86
  -4   5  -3    9.89    0.79
   1   4  -3    9.60    0.85
  -5   4   3    7.74    0.95
  -4  -1   3    5.90    1.07
   5  -1  -3    9.97    0.88
   4   1   3    7.79    0.99
   5  -1  -3    7.94    0.75
   1   4  -3   10.25    0.78
   4  -5  -3   11.51    1.66
   5  -1  -3   10.31    1.19
  -5   4   3    7.26    0.75
  -5   4   3    7.42    0.90
  -5   4   3   10.43    0.68
  -4  -1   3    7.49    1.07
   1   4  -3    8.92    0.77
   4   1   3    7.91    0.88
  -4   5  -3    9.10    0.82
   0   5   3   24.63    1.48
   0  -5  -3   30.04    3.33
   0   5   3   23.98    1.50
   0   5  -3   23.68    1.56
   0   5  -3   24.93    1.85
   0   5  -3   25.39    1.51
  -5   5  -3   22.25    1.81
   5   0   3   23.40    1.77
   0  -5   3   24.20    1.60
  -5   5  -3   21.60    1.90
   5  -5  -3   23.68    1.65
   5   0   3   22.61    1.79
   0   5  -3   24.85    1.52
   0   5   3   23.61    1.72
  -5   5   3   21.96    1.60
  -5   5   3   22.85    1.58
   5  -5  -3   25.10    2.20
   5   0   3   22.41    1.79
  -5   0  -3   24.73    2.16
  -5   0   3   16.56    2.33
   5   0  -3   24.14    1.62
  -5   5   3   23.90    1.39
  -5   5  -3   24.22    1.55
  -5   5   3   23.93    1.73
   0   5  -3   26.00    1.53
   5   0   3   17.38    2.07
  -5   5   3   24.64    1.70
   5   0  -3   24.82    2.13
  -5   5   3   24.21    1.66
   0   5   3   23.31    1.66
   5  -5  -3   25.25    2.12
  -5   5  -3   23.93    1.56
  -5   0   3   22.21    1.92
  -5   0  -3   24.39    2.15
  -5   0   3   17.46    2.27
   5   0  -3   22.80    1.85
   0   5   3   23.72    1.69
   5  -5   3   23.46    1.58
  -3   6   3    0.15    0.45
   6  -3  -3    0.12    0.68
  -6   3   3   -0.28    0.24
   3   3   3    0.08    0.71
  -3   6  -3   -0.42    0.35
   6  -3  -3    0.22    0.89
   3   3  -3   -0.31    0.35
  -3  -3   3    0.01    0.96
   3   3   3    0.25    0.68
   3   3  -3    0.13    0.28
  -6   3  -3    0.05    0.78
   3  -6   3   -0.26    0.34
   3   3  -3    0.36    0.47
   3   3  -3    0.26    0.28
  -6   3   3    0.08    0.84
   3   3  -3   -0.34    0.47
  -3   6   3    0.39    0.32
  -3   6  -3    0.53    0.37
   6  -3   3    0.28    0.40
   3   3   3    0.17    0.43
   3   3  -3    0.34    0.28
   3  -6  -3    1.85    1.37
  -3   6   3   -0.03    0.46
  -3   6   3    0.53    0.41
  -3   6  -3    0.35    0.29
   6  -3  -3   -0.38    0.30
  -3   6   3    0.40    0.48
  -3   6   3    0.07    0.35
   3   3   3   -0.31    0.35
  -6   3  -3   -0.39    0.73
   6  -3   3    0.23    0.71
  -3  -3  -3    1.66    1.39
  -6   3   3    0.17    0.28
  -6   3   3   -0.40    0.67
  -6   3   3   -0.92    0.58
   6  -3  -3    0.05    0.47
  -3   6  -3   -0.01    0.31
  -4   6   3  377.01   19.70
   6  -4  -3  354.95   19.85
  -4   6   3  385.33   19.65
   2   4   3  368.25   19.64
  -4   6   3  370.54   19.59
   2   4   3  365.79   19.55
  -4  -2  -3  332.76   20.33
   6  -2   3  309.74   20.03
  -4   6   3  360.07   19.51
  -6   4  -3  365.28   19.96
   2   4   3  361.17   19.68
  -2   6  -3  364.50   19.57
  -4   6   3  387.59   19.65
   6  -4  -3  363.74   20.12
  -2   6  -3  374.91   19.55
  -2   6  -3  392.68   19.59
  -4   6   3  372.86   19.66
  -4   6   3  369.51   19.69
   6  -4  -3  350.89   19.77
   2   4   3  348.17   19.82
  -6   2   3  343.64   19.54
  -6   2   3  346.31   20.35
  -2  -4   3  359.22   20.07
   4   2  -3  368.88   19.90
   4   2  -3  379.13   19.48
   4   2  -3  366.56   19.72
   6  -2   3  366.33   19.70
  -6   2   3  347.71   19.66
  -2   6  -3  371.89   19.46
   4  -6   3  355.40   19.60
   2   4   3  394.37   20.06
  -6   2   3  338.82   20.24
   4   2  -3  363.80   19.61
   4   2  -3  372.80   19.49
  -6   4  -3  368.51   19.94
   2  -6  -3  376.88   20.79
   4   2   3  354.11   19.65
   6  -4   3  360.44   19.63
  -6   2  -3  369.85   20.07
   2   4  -3  364.51   19.60
  -6   4   3  344.21   19.72
   6  -2  -3  356.59   19.55
   4  -6  -3  364.08   20.43
  -4   6  -3  364.77   19.58
   4   2   3  350.36   19.63
  -4   6  -3  364.85   19.53
  -6   4   3  377.16   19.52
   2   4  -3  371.08   19.67
   2   4  -3  365.80   19.51
  -2  -4  -3  360.13   20.72
  -2   6   3  361.92   19.56
  -2   6   3  366.84   19.70
   2   4  -3  371.45   19.83
  -2   6   3  369.88   19.67
   6  -2  -3  360.72   19.82
   4  -6  -3  355.84   19.53
  -6   4   3  357.04   19.91
  -6   4   3  360.87   19.95
  -4  -2   3  333.90   20.28
   2   4  -3  376.86   19.50
   4   2   3  370.47   19.87
  -2   6   3  372.15   19.54
   4   2   3  345.25   19.77
  -4   6  -3  361.53   19.55
  -6   2  -3  357.21   20.02
   6  -2  -3  371.02   20.16
  -4   6  -3  348.19   19.54
  -2   6   3  384.80   19.73
   2   4  -3  375.88   19.51
   1  -6  -3    7.29    2.17
  -1   6  -3    7.59    0.81
  -1   6  -3    7.53    0.61
  -5   6   3    8.33    0.92
   5   1  -3    6.00    0.95
  -1   6  -3    7.20    0.74
  -5  -1  -3    8.02    1.27
   1   5   3    7.92    0.76
   6  -1   3    5.94    1.46
  -6   1   3    5.56    1.74
  -5  -1  -3    8.23    1.45
  -5   6   3    7.03    0.90
   5   1  -3    7.44    1.15
   1   5   3    7.69    0.92
   6  -1   3    6.92    0.94
  -5   6   3    6.82    0.82
   1   5   3    8.11    0.97
   6  -5  -3    9.53    1.37
  -6   5  -3    8.09    1.08
  -6   1   3    3.01    1.45
   6  -5  -3    7.72    0.94
  -1   6  -3    8.01    0.73
  -1   6  -3    8.45    0.77
   1   5   3    8.19    0.73
   5   1  -3    8.84    0.89
  -1  -5   3    7.54    1.10
  -5   6   3   10.13    0.99
   6  -1   3    9.27    1.03
   5  -6   3    6.88    0.79
   6  -5  -3    8.81    1.42
  -6   5  -3    7.80    1.16
  -6   5  -3    6.91    0.80
  -5   6   3    8.04    0.90
  -6   1   3    8.85    1.11
  -6   5  -3    7.51    0.78
  -5   6  -3    7.08    0.87
  -6   5   3    7.29    0.93
  -5   6  -3    8.23    0.78
  -1  -5  -3    9.52    2.25
  -5  -1   3    5.98    1.30
  -6   5   3    5.61    0.88
   6  -1  -3    8.23    0.83
  -1   6   3    7.48    0.76
   6  -1  -3    8.16    0.79
   6  -1  -3    7.62    1.10
   5  -6  -3    9.02    1.70
   5   1   3    7.77    1.04
  -6   1  -3    7.44    1.25
  -1   6   3    7.10    0.86
   6  -1  -3    9.65    1.44
  -6   5   3    7.83    0.60
  -6   5   3    7.34    0.95
  -5   6  -3    7.82    0.84
   1   5  -3    8.83    1.05
   5   1   3    9.77    1.08
  -5   6  -3    7.78    0.76
   1   5  -3    8.49    0.78
   5  -6  -3    8.24    0.84
   1   5  -3    8.34    0.77
  -6   1  -3    8.00    1.02
   1   5  -3    7.48    0.80
   1  -6   3    7.74    0.71
  -5  -1   3    3.38    1.41
   1   5  -3    7.85    0.72
  -1   6   3    6.46    0.84
  -1   6   3    5.66    0.83
  -1   6   3    6.71    0.65
  -5  -1   3    5.73    1.40
   6  -5   3    6.94    0.80
  -5   6  -3    6.35    0.73
   5   1   3    7.09    0.97
  -6   0   3   -2.18    1.41
  -6   6   3   -0.47    0.45
   0  -6   3    0.37    0.46
   0   6   3   -0.05    0.32
   6   0  -3   -0.32    0.82
  -6   0   3   -1.70    1.21
   0   6  -3    0.07    0.39
  -6   6   3    0.38    0.54
  -6   6   3    1.18    0.56
  -6   0  -3    0.41    0.88
  -6   0   3    0.05    0.71
   6   0  -3    1.79    0.55
  -6   6   3    0.83    0.49
   0   6   3   -0.01    0.52
   6  -6  -3    0.45    0.47
   0  -6  -3    0.81    1.83
   0   6   3    0.47    0.34
   6   0   3    0.73    0.62
   0   6   3    0.42    0.52
  -6   6  -3    0.66    0.58
   6   0  -3    0.49    0.41
  -6   6  -3    0.04    0.44
   0   6  -3    0.29    0.54
   6  -6   3    0.30    0.42
   6   0  -3   -0.39    0.71
  -6   0  -3    0.94    0.72
  -6   6  -3   -0.34    0.33
   0   6  -3   -0.11    0.41
   0   6  -3    1.00    0.43
  -6   6  -3    0.34    0.64
  -6   6  -3    0.42    0.39
   6  -6  -3    3.41    0.84
   6  -6  -3    0.18    0.98
   0   6  -3    0.48    0.42
   0   6   3    0.60    0.60
   6   0   3   -0.42    1.30
   3  -7  -3   20.50    3.05
   4   3  -3   19.95    1.25
   3   4   3   21.38    2.10
  -7   3   3   16.69    2.21
   3   4   3   18.87    1.37
   4   3  -3   18.32    1.26
  -4   7   3   19.05    1.54
   7  -3   3   20.07    1.52
   3   4   3   19.71    1.84
  -4   7   3   18.22    1.36
  -3   7  -3   18.29    1.38
   3   4   3   18.32    1.52
  -4   7   3   17.97    1.35
  -3   7  -3   17.23    1.32
   4   3  -3   19.09    1.60
  -4  -3  -3   19.16    2.58
  -3   7  -3   17.88    1.22
  -7   4  -3   18.32    1.89
  -7   3   3   18.75    2.19
  -3  -4   3   20.00    2.67
  -7   4  -3   21.91    2.12
   4   3  -3   19.52    1.76
   7  -4  -3   17.55    1.61
  -4   7   3   17.99    1.54
  -7   3   3   16.85    1.35
  -4   7   3   17.47    1.45
  -4   7   3   18.48    1.59
  -3   7  -3   18.07    1.34
   7  -3   3   17.98    2.29
   7  -4  -3   19.24    1.29
   4   3  -3   16.94    1.46
   7  -4  -3   19.57    2.26
   4  -7   3   15.93    1.38
   7  -4  -3   18.33    1.82
  -3   7   3   17.68    1.32
   7  -4   3   15.69    1.93
  -7   3  -3   16.47    1.81
   3   4  -3   18.88    1.25
  -3  -4  -3   19.88    2.75
  -3   7   3   17.55    1.56
   7  -3  -3   17.09    1.84
  -4  -3   3   15.96    2.63
  -3   7   3   19.34    1.57
   4   3   3   17.49    1.51
   7  -3  -3   18.55    1.32
  -3   7   3   18.05    1.32
  -7   4   3   19.65    1.28
   3   4  -3   18.05    1.43
   7  -4   3   17.74    1.46
   3   4  -3   18.84    1.27
   4   3   3   17.05    1.41
  -7   3  -3   21.08    2.19
  -3   7   3   18.40    1.52
  -3   7   3   18.79    1.37
  -4   7  -3   17.30    1.34
   7  -3  -3   16.02    1.56
  -4   7  -3   17.45    1.32
  -4   7  -3   17.34    1.27
  -7   4   3   19.93    2.06
   3   4  -3   20.36    1.73
  -7   4   3   22.82    2.29
  -7   4   3   17.71    1.72
   3   4  -3   18.41    1.26
   4   3   3   16.55    1.70
   7  -3  -3   21.77    2.25
   4   3   3   20.16    1.92
   3   4  -3   18.46    1.56
  -4   7  -3   17.27    1.31
   4  -7  -3   20.65    2.98
   2   5   3   27.90    2.01
   2   5   3   26.99    2.45
   5   2  -3   25.36    2.09
  -5   7   3   25.62    1.84
   7  -5  -3   29.01    2.12
  -5  -2  -3   24.90    2.45
  -5   7   3   28.81    1.88
  -5   7   3   28.31    1.88
  -2   7  -3   27.88    1.79
  -7   5  -3   26.01    1.81
  -7   5  -3   25.31    1.87
  -2  -5   3   26.12    2.64
   2   5   3   26.99    1.95
   2   5   3   27.44    1.76
  -5   7   3   27.96    1.99
  -5   7   3   26.68    1.92
  -7   5  -3   28.57    2.30
  -2   7  -3   26.07    1.77
   5  -7   3   24.35    1.84
   7  -2   3   22.19    2.77
   5   2  -3   28.11    1.93
  -7   2   3   24.35    2.87
   7  -5  -3   26.67    2.27
  -7   2   3   22.58    2.94
   2   5   3   32.75    2.67
  -2   7  -3   27.06    1.77
  -5  -2  -3   26.91    2.70
   5   2  -3   27.86    2.31
   7  -5  -3   29.45    2.75
  -2   7  -3   26.61    1.61
  -5   7   3   28.84    2.00
  -7   5  -3   28.71    2.43
   7  -2   3   24.23    1.99
  -2   7  -3   25.96    1.81
  -7   2   3   26.77    1.96
   2  -7  -3   30.26    3.86
   5   2   3   28.19    1.95
  -7   5   3   28.44    2.28
  -2   7   3   28.58    2.00
  -5   7  -3   25.89    1.79
  -5  -2   3   19.30    2.63
  -2   7   3   27.47    1.74
   7  -2  -3   27.17    2.65
  -5   7  -3   27.48    1.76
   5   2   3   25.88    2.19
  -5   7  -3   26.06    1.76
   2   5  -3   27.22    1.73
  -7   5   3   26.78    2.31
  -2   7   3   28.34    2.02
  -7   2  -3   26.35    2.55
   7  -2  -3   27.20    2.31
   2   5  -3   28.53    1.72
   5   2   3   25.99    1.97
   5   2   3   28.58    2.24
  -7   5   3   27.96    1.64
  -2   7   3   28.50    1.98
   2   5  -3   25.94    1.84
  -2   7   3   26.62    1.75
   7  -5   3   25.09    1.86
  -7   2  -3   28.01    2.50
   2   5  -3   26.87    1.71
  -7   5   3   28.41    2.15
  -2  -5  -3   26.25    3.50
   5  -7  -3   29.70    3.57
  -5   7  -3   24.51    1.78
   7  -2  -3   26.59    1.79
   2   5  -3   28.27    2.10
  -5   7  -3   26.88    1.78
   2   5  -3   27.66    1.93
   7  -1   3   -1.15    1.43
   6  -7   3    0.21    0.46
   7  -6  -3    0.06    0.57
  -7   1   3    0.08    0.67
   6   1  -3   -0.05    0.77
   7  -6  -3    0.42    0.96
   6   1  -3    0.25    0.85
  -7   6  -3    1.43    0.77
   7  -1   3    0.56    0.59
   1  -7  -3    1.09    2.00
  -1   7  -3    0.40    0.43
  -6   7   3    0.12    0.47
  -7   6  -3    0.55    0.43
   7  -1   3    0.47    0.69
  -6  -1  -3    0.86    0.87
   7  -6  -3    1.03    0.83
  -6   7   3    0.71    0.59
  -7   1   3   -3.80    1.34
  -1   7  -3   -0.01    0.44
  -6   7   3    0.41    0.51
   1   6   3   -0.30    0.36
  -7   1   3   -1.98    1.19
   1   6   3   -0.22    0.62
  -6  -1  -3   -0.40    0.97
  -7   6  -3    2.08    0.85
   1   6   3    0.39    0.39
  -1   7  -3    0.00    0.44
   1   6   3    0.51    0.56
  -1   7  -3   -0.20    0.53
  -6   7   3    0.24    0.54
  -7   6  -3    0.75    0.51
  -1   7  -3    0.36    0.45
   6   1  -3    0.55    0.55
  -1  -6   3   -0.55    0.71
   1   6  -3    0.46    0.48
  -6   7  -3    0.03    0.52
  -6   7  -3    0.07    0.39
  -1   7   3   -0.10    0.63
  -7   1  -3   -0.20    0.88
   7  -1  -3    0.28    0.39
   7  -1  -3   -0.05    0.49
  -7   6   3    0.35    0.56
   1   6  -3    0.23    0.39
   7  -1  -3    0.69    0.86
  -7   1  -3   -0.79    0.90
   1   6  -3    0.31    0.55
   6  -7  -3    2.14    1.54
   1   6  -3    0.63    0.43
  -7   6   3    0.10    0.54
  -1  -6  -3    0.92    1.82
   6  -7  -3   -0.06    0.41
   6   1   3    0.13    0.69
   6   1   3    0.79    0.69
  -1   7   3   -0.51    0.35
  -6   7  -3    0.08    0.38
  -6  -1   3   -3.29    1.32
  -7   6   3   -0.68    0.59
   1   6  -3    0.14    0.38
   7  -6   3    0.56    0.50
   7  -1  -3    0.46    1.03
   6   1   3    0.15    0.63
  -6  -1   3   -0.06    0.95
  -1   7   3    0.48    0.71
  -1   7   3    0.71    0.38
  -6   7  -3   -0.20    0.44
  -1   7   3    0.23    0.64
  -6   7  -3    0.12    0.53
  -7   0   3   -0.62    0.75
   7  -7  -3    3.60    1.78
   0   7   3    0.15    0.64
   0   7  -3    0.81    0.55
  -7   0   3   -1.29    1.29
  -7   7  -3    0.57    0.48
   7  -7   3    0.74    0.55
  -7   7  -3    0.57    0.71
   0   7  -3    0.84    0.64
   0   7   3    1.25    0.42
  -7   7   3    0.88    0.68
   7   0   3    0.47    0.67
   7   0   3    0.35    0.71
   0   7  -3    0.30    0.48
   0   7  -3    0.34    0.43
   7   0  -3    1.14    0.91
   0   7   3    0.21    0.62
   0   7   3    0.37    0.74
   7   0  -3    1.30    1.10
   0   7  -3    0.85    0.47
  -7   0  -3    1.08    1.00
  -7   7  -3    1.82    0.57
  -7   0  -3    1.53    1.12
   0   7   3    0.11    0.39
   0  -7  -3    1.10    2.06
  -7   7  -3    0.62    0.53
  -7   0   3   -2.45    1.51
  -7   7   3    0.14    0.54
   7   0  -3    0.72    0.49
  -7   7   3    0.77    0.59
   7  -7  -3    0.96    0.57
  -7   7  -3    0.89    0.63
   0  -7   3    0.53    0.55
   7   0  -3    1.04    0.59
  -4   8   3    0.60    0.49
   4   4  -3    0.54    0.42
  -4  -4  -3    1.62    1.51
   4  -8  -3    2.85    2.37
  -4   8   3    0.43    0.61
  -4   8  -3    0.31    0.43
  -4   8   3   -0.77    0.60
   4   4   3    0.50    0.61
  -4   8  -3   -0.15    0.37
   4   4   3    2.24    1.01
  -4   8   3    1.17    0.56
  -8   4  -3   -0.70    0.79
   8  -4  -3    1.47    1.14
  -4   8  -3    0.04    0.45
   4   4  -3    0.26    0.59
   4   4  -3    1.25    0.45
   4   4   3   -1.70    0.78
  -8   4  -3    0.66    1.06
   4   4   3    0.50    0.52
   8  -4  -3    0.63    0.84
   8  -4   3   -0.92    1.14
   4   4  -3    0.43    0.60
   8  -4   3    0.64    0.55
  -4  -4   3   -1.06    1.46
   4   4  -3    0.37    0.64
   4   4  -3    0.92    0.45
  -4   8   3    0.32    0.38
  -8   4   3   -0.06    1.21
  -8   4   3    0.11    0.99
  -4   8   3    0.18    0.60
  -4   8  -3    0.23    0.45
   3   5   3    1.86    1.13
   3   5   3    0.97    1.03
  -5   8   3    1.62    0.50
  -5  -3  -3    1.78    1.34
  -3   8  -3    0.57    0.48
   8  -3   3    1.87    1.64
  -8   5  -3    0.76    0.93
   3   5   3    0.45    0.49
   8  -3   3    1.56    0.64
   5   3  -3    1.05    0.40
  -8   3   3    0.06    0.50
   5   3  -3    1.64    0.68
  -8   3   3   -0.62    1.36
   5   3  -3    0.99    0.83
  -5   8   3    2.92    0.72
  -8   3   3   -0.34    1.24
   8  -5  -3    1.19    1.14
  -8   5  -3    1.89    0.57
   3  -8  -3    4.46    2.53
  -5   8   3    1.05    0.51
  -5   8   3    1.25    0.68
  -8   5  -3    1.48    0.64
  -3   8  -3    1.04    0.50
   3   5   3    0.01    0.56
  -3   8  -3    1.59    0.39
  -3   8  -3    1.06    0.47
   3   5   3    1.20    0.61
   5   3  -3    0.07    0.71
  -5   8   3    0.65    0.64
  -5   8   3    0.84    0.73
   8  -5  -3    1.31    0.79
  -8   5  -3    1.49    0.93
  -5  -3  -3    0.94    0.99
  -3  -5   3    1.06    1.49
   3   5  -3    0.84    0.61
   3   5  -3    1.72    0.75
   5  -8  -3    3.36    2.64
  -8   5   3    1.84    1.02
  -3   8   3    0.73    0.65
   8  -5   3    0.73    0.53
   8  -3  -3    0.90    0.97
   5   3   3    1.97    0.69
  -5  -3   3    0.17    1.40
  -5   8  -3    0.74    0.51
   5   3   3    0.34    0.84
   3   5  -3    1.18    0.45
  -8   3  -3    0.92    0.95
  -3   8   3    1.76    0.78
   5   3   3    0.88    0.64
   8  -3  -3    1.05    0.50
  -5   8  -3    0.76    0.51
  -3  -5  -3    1.59    1.70
   3   5  -3    0.99    0.43
  -3   8   3    1.36    0.69
   3   5  -3    1.73    0.50
   3   5  -3    1.42    0.66
   5   3   3    1.51    0.93
  -3   8   3    0.81    0.40
  -5   8  -3    1.65    0.48
  -8   5   3    1.56    0.89
  -3   8   3    0.95    0.48
  -5   8  -3    1.02    0.50
   8  -3  -3    1.81    1.12
  -8   5   3    1.00    0.97
  -8   3  -3    0.65    0.97
   6   2  -3  248.57   13.88
  -8   6  -3  243.59   13.70
  -2   8  -3  238.29   13.36
  -8   2   3  217.98   14.46
  -2  -6   3  267.11   14.02
  -6  -2  -3  243.68   13.93
  -8   2   3  216.02   14.32
  -6   8   3  253.22   13.44
  -8   6  -3  246.13   13.39
   2   6   3  251.17   13.45
  -8   6  -3  241.89   13.65
   8  -6  -3  239.56   13.58
   2   6   3  249.66   13.52
  -6  -2  -3  247.46   13.90
   6   2  -3  247.43   13.64
  -6   8   3  258.09   13.52
  -2   8  -3  244.25   13.34
   8  -6  -3  240.51   13.98
  -8   6  -3  247.07   13.39
  -6   8   3  252.52   13.45
  -2   8  -3  246.26   13.30
   8  -2   3  228.89   13.50
  -6   8   3  256.99   14.04
   6   2  -3  232.28   13.41
  -2   8  -3  245.46   13.33
   8  -2   3  229.91   14.53
   2   6   3  275.27   14.08
  -6   8   3  247.25   13.39
  -8   2   3  236.32   13.55
   6  -8   3  221.75   13.37
   2  -8  -3  246.51   15.38
   2   6   3  239.98   13.28
   8  -2  -3  258.26   14.08
  -2   8   3  250.82   13.54
  -6   8  -3  247.99   13.38
   2   6  -3  252.81   13.27
  -6   8  -3  238.35   13.33
   8  -2  -3  239.55   13.65
   2   6  -3  246.37   13.30
   2   6  -3  237.55   13.39
   2   6  -3  247.17   13.28
   6   2   3  233.58   13.59
  -8   2  -3  254.09   13.91
  -2   8   3  252.32   13.47
   2   6  -3  244.27   13.46
   2   6  -3  244.52   13.64
  -6  -2   3  218.89   14.11
  -6   8  -3  238.90   13.36
  -8   6   3  260.77   13.84
  -8   6   3  263.11   13.62
   6  -8  -3  273.13   15.31
   6   2   3  243.28   13.53
  -2  -6  -3  235.78   14.79
   8  -2  -3  238.12   13.32
  -2   8   3  233.26   13.28
   8  -6   3  230.70   13.42
  -8   2  -3  242.77   13.85
  -6   8  -3  236.02   13.28
   6   2   3  252.26   13.61
  -2   8   3  252.01   13.50
  -2   8   3  236.36   13.27
  -8   6   3  264.96   13.87
   1   7   3    4.40    0.92
  -1   8  -3    5.41    0.80
  -8   7  -3    5.48    1.03
  -7   8   3    4.51    0.85
   8  -1   3    4.83    0.94
  -8   7  -3    4.41    0.75
  -7  -1  -3    4.45    1.27
   7   1  -3    5.92    1.44
   7   1  -3    4.67    1.19
  -8   1   3    5.52    1.12
   8  -1   3    2.69    2.08
  -8   1   3    2.66    1.60
   8  -1   3    5.88    1.15
  -8   7  -3    4.02    0.71
  -1   8  -3    4.47    1.02
  -8   7  -3    4.34    1.07
   7  -8   3    4.77    0.85
  -7   8   3    5.21    0.88
   1   7   3    4.59    0.68
  -1   8  -3    5.74    0.81
   1  -8  -3    6.11    2.49
  -7  -1  -3    5.19    1.36
  -1   8  -3    3.72    0.69
  -7   8   3    4.85    0.90
  -8   1   3    3.95    1.81
   1   7   3    4.86    0.69
   1   7   3    5.58    1.10
   8  -7  -3    4.74    0.97
  -1  -7   3    5.25    1.12
  -1   8  -3    5.77    0.87
   7   1  -3    5.88    0.94
  -8   7  -3    5.15    0.83
   7   1  -3    5.98    0.84
  -1   8   3    5.30    0.67
  -8   7   3    4.08    0.94
  -8   7   3    5.52    1.07
  -1  -7  -3    6.18    2.33
  -7  -1   3    0.67    2.24
   7  -8  -3    7.98    3.18
  -1   8   3    5.09    0.97
   8  -1  -3    4.15    1.18
   1   7  -3    4.25    0.77
   8  -1  -3    6.67    1.53
   1   7  -3    4.75    0.69
  -7  -1   3    4.49    1.25
  -1   8   3    6.25    1.06
   1   7  -3    4.89    0.69
  -8   1  -3    5.03    1.38
  -8   1  -3    5.50    1.35
  -7   8  -3    4.40    0.79
  -7   8  -3    3.82    0.71
   7   1   3    3.30    0.99
  -1   8   3    4.87    0.68
  -7   8  -3    4.89    0.84
  -1   8   3    6.60    1.11
   1   7  -3    5.76    0.75
   8  -7   3    5.86    0.90
  -7   8  -3    4.67    0.81
   7   1   3    6.03    1.09
   7  -8  -3    6.94    0.94
  -7   8  -3    4.73    0.76
  -8   7   3    5.70    1.08
   1   7  -3    5.49    1.02
   8  -1  -3    6.24    0.84
  -8   0   3  198.31   11.48
  -8   8   3  211.56   11.33
   8   0  -3  200.80   11.39
   8   0  -3  193.30   11.05
  -8   8  -3  205.03   11.09
   8  -8   3  201.03   11.14
   0   8   3  218.58   11.27
  -8   8   3  211.89   11.24
   0   8   3  206.95   11.20
   0   8   3  189.50   10.94
   0   8  -3  196.47   10.99
   8  -8  -3  200.91   11.20
   0   8   3  205.09   10.96
  -8   8  -3  208.22   11.21
  -8   8  -3  209.43   11.25
  -8   0   3  167.38   11.96
   0   8  -3  197.93   11.02
   0   8  -3  198.60   10.97
  -8   0  -3  206.42   11.65
   0   8  -3  195.92   11.37
   0  -8  -3  215.15   13.05
  -8   8  -3  208.20   11.08
   8   0  -3  173.80   10.98
   0   8   3  205.61   11.28
   8   0  -3  204.83   11.75
  -8   0   3  176.94   11.89
   8   0   3  204.12   11.31
   8   0   3  207.77   11.32
   0   8  -3  194.68   11.09
  -8   8   3  207.07   11.32
  -8   0  -3  196.54   11.64
  -8   8  -3  196.01   11.04
   9  -5  -3    1.35    0.89
  -9   5  -3    0.08    0.93
  -9   4   3    0.47    0.49
  -4  -5   3    0.53    1.62
  -9   4   3    0.49    1.26
  -9   5  -3    1.65    1.14
   4   5   3    0.72    1.03
  -5   9   3    1.01    0.48
  -4   9  -3    1.07    0.59
  -5   9   3    1.20    0.62
   4   5   3    1.14    0.89
   9  -4   3    0.69    0.64
  -4   9  -3    0.38    0.43
   4   5   3    1.14    0.79
  -5  -4  -3    2.00    1.41
   5   4  -3    0.02    0.81
   5   4  -3    1.22    0.77
  -5  -4  -3    1.40    1.09
   4   5   3    0.81    1.02
   9  -4   3   -1.85    1.53
  -4   9  -3    0.28    0.53
  -9   5  -3    0.02    0.48
  -9   4   3   -0.69    1.32
   9  -5  -3    0.79    1.23
  -5   9   3    0.71    0.77
  -4   9  -3    1.37    0.60
  -9   5  -3    1.71    0.70
  -5   9   3    0.49    0.71
  -5   9   3    0.04    0.53
  -5   9   3    0.85    0.74
   4  -9  -3    0.92    2.18
   5   4  -3   -0.20    0.81
  -5   9  -3    1.20    0.60
   9  -4  -3    0.40    0.96
  -4   9   3    0.95    0.60
   9  -5   3    0.29    0.62
  -5   9  -3    1.33    0.53
   5   4   3   -0.05    0.90
  -4  -5  -3    0.43    0.97
   9  -5   3   -1.20    1.35
  -9   5   3   -0.12    1.13
   5   4   3    0.35    0.67
   4   5  -3    1.03    0.54
  -9   5   3    0.10    1.15
  -9   4  -3    1.54    1.09
  -4   9   3    1.68    0.81
   4   5  -3    0.86    0.75
  -9   4  -3    0.54    1.00
   9  -4  -3    0.10    0.55
  -4   9   3   -0.11    0.66
   9  -4  -3    0.47    1.22
   5  -9  -3   -0.89    2.15
   5   4   3    1.03    0.74
   5   4   3    0.12    0.92
  -4   9   3    0.60    0.54
  -5   9  -3    1.33    0.61
  -5   9  -3    0.15    0.56
   4   5  -3    0.72    0.75
   4   5  -3    0.30    0.46
  -4   9   3    0.08    0.68
  -5  -4   3    1.09    1.58
  -4  -5  -3    2.37    1.64
   4   5  -3    0.47    0.73
   6   3  -3   21.80    1.89
  -9   6  -3   20.60    2.05
  -6   9   3   18.61    1.61
  -6   9   3   19.84    1.84
  -3   9  -3   18.59    1.58
   9  -3   3   20.51    3.21
  -3   9  -3   18.26    1.59
  -6  -3  -3   23.43    2.66
  -3   9  -3   20.39    1.68
   3   6   3   20.93    1.87
   9  -6  -3   19.68    1.97
  -9   3   3   19.46    2.60
   9  -6  -3   20.40    2.41
  -9   6  -3   18.90    1.94
  -3   9  -3   22.31    1.62
   3   6   3   23.44    2.53
  -6  -3  -3   17.64    2.05
  -6   9   3   19.36    1.63
   3   6   3   25.31    2.33
   6   3  -3   20.34    2.35
   3   6   3   15.92    1.61
  -6   9   3   22.26    1.88
   3  -9  -3   21.09    3.79
  -9   3   3   17.68    1.68
  -9   6  -3   22.94    1.75
  -9   3   3   21.43    2.67
  -9   6  -3   18.75    1.58
  -3  -6   3   19.17    2.64
   9  -3   3   16.79    1.79
   6   3  -3   18.83    1.98
  -6   9   3   22.16    1.80
  -3   9  -3   19.25    1.62
  -9   6   3   23.31    2.05
  -6   9  -3   17.98    1.60
  -3   9   3   19.27    1.81
  -9   6   3   18.89    2.17
  -6   9  -3   16.22    1.56
   3   6  -3   18.73    1.47
  -3   9   3   19.35    1.52
   3   6  -3   21.74    1.85
   9  -3  -3   17.99    1.54
   6   3   3   20.20    1.76
  -3   9   3   22.29    2.00
  -6   9  -3   18.48    1.52
  -9   3  -3   19.02    2.14
  -3   9   3   17.36    1.49
   6   3   3   20.43    2.02
   6   3   3   17.50    1.88
   9  -6   3   18.81    1.74
  -6   9  -3   18.31    1.56
   9  -3  -3   21.86    2.27
   3   6  -3   20.22    1.95
  -3   9   3   18.62    1.81
   3   6  -3   20.00    1.48
   9  -3  -3   24.51    2.72
   6  -9  -3   23.34    3.93
   3   6  -3   18.94    1.52
  -9   6   3   22.75    2.42
   3   6  -3   18.87    1.76
  -6  -3   3   22.13    2.73
  -3  -6  -3   22.63    3.05
  -9   3  -3   17.43    1.99
   7   2  -3   22.40    2.01
   9  -7  -3   22.91    2.23
  -9   2   3   22.76    2.06
  -2   9  -3   24.92    1.82
   2   7   3   33.14    3.08
  -7   9   3   24.46    1.93
   7   2  -3   25.51    2.74
  -9   7  -3   24.34    1.84
  -9   7  -3   21.73    1.78
   2   7   3   22.96    2.04
  -2   9  -3   22.55    1.85
  -9   7  -3   22.03    2.27
   9  -2   3   31.60    3.71
  -2   9  -3   23.01    1.82
  -7   9   3   24.46    1.93
  -7  -2  -3   26.10    2.67
   2  -9  -3   30.12    4.16
  -2   9  -3   23.15    1.81
  -9   7  -3   25.58    2.44
   2   7   3   21.76    2.12
   9  -2   3   20.75    2.01
  -7  -2  -3   25.83    2.71
  -9   7  -3   23.22    1.91
  -2  -7   3   27.99    2.73
  -7   9   3   23.54    1.92
   7  -9   3   21.64    1.91
  -2   9  -3   23.29    2.20
  -9   2   3   22.86    2.84
   7   2  -3   18.03    1.81
   7   2  -3   21.15    2.21
  -9   2   3   21.85    2.82
   9  -2  -3   25.77    2.89
   2   7  -3   23.26    1.76
  -2   9   3   22.13    2.13
  -2   9   3   23.86    1.70
  -7   9  -3   21.61    1.77
   7   2   3   23.47    2.26
   2   7  -3   22.24    2.13
   2   7  -3   21.46    1.99
  -9   2  -3   22.41    2.47
  -9   7   3   26.26    2.23
  -7   9  -3   22.19    1.80
  -7   9  -3   20.69    1.80
  -9   7   3   22.49    2.34
   7   2   3   24.40    2.28
  -2   9   3   25.40    2.05
   2   7  -3   22.89    1.96
   2   7  -3   25.31    1.74
   2   7  -3   23.92    1.70
  -9   2  -3   25.41    2.45
  -2   9   3   23.43    2.02
   9  -2  -3   23.55    1.82
   9  -2  -3   23.03    2.25
   9  -7   3   23.15    1.92
  -9   7   3   21.79    2.40
  -2   9   3   21.77    1.66
  -2  -7  -3   26.27    3.53
  -7  -2   3   23.71    2.60
  -7   9  -3   24.49    1.80
   8  -9   3    9.11    1.21
  -9   8  -3    8.15    1.13
   1   8   3   10.68    1.47
  -1   9  -3    9.03    1.11
   8   1  -3    9.31    1.09
  -8   9   3    9.94    1.33
  -1   9  -3    9.32    1.39
  -1   9  -3   10.93    1.09
   9  -1   3   10.73    1.52
  -8   9   3    8.88    1.23
   1   8   3    8.74    0.99
  -9   8  -3   10.02    1.18
  -8  -1  -3    9.33    1.69
   8   1  -3   12.11    1.93
   9  -1   3   20.80    5.79
   1  -9  -3   12.81    3.07
   8   1  -3   10.49    1.68
  -9   8  -3    7.67    1.34
  -9   8  -3   10.53    1.42
  -9   8  -3    8.72    1.14
  -9   1   3    9.51    1.48
   1   8   3    9.90    1.32
  -8   9   3    8.35    1.20
   8   1  -3    9.69    1.22
  -9   1   3    9.13    1.92
  -9   1   3    9.47    1.99
   9  -8  -3    9.75    1.33
  -8  -1  -3    8.94    1.69
  -1   9  -3    6.72    1.07
   9  -1   3    8.96    1.32
  -1   9  -3   10.56    1.15
  -9   1  -3    6.98    1.56
   8  -9  -3   10.80    1.28
  -9   8   3    7.09    1.33
  -8   9  -3    8.29    1.11
   8   1   3    7.94    1.33
  -1   9   3    7.00    0.91
  -1   9   3    8.00    0.92
   1   8  -3    7.61    1.26
  -8   9  -3    9.05    1.25
   1   8  -3    9.32    1.22
  -9   8   3    9.34    1.34
   1   8  -3   10.50    1.09
  -9   8   3    9.08    1.42
  -1   9   3   11.78    1.40
  -1   9   3    9.50    1.41
   8   1   3    8.51    1.35
   9  -1  -3    9.29    1.79
   9  -8   3    7.17    1.10
  -8   9  -3    8.62    1.11
  -1   9   3   10.99    1.34
   9  -1  -3    9.22    1.12
   1   8  -3    6.81    1.11
  -9   1  -3    9.01    1.60
   1   8  -3    8.24    1.07
  -1  -8  -3   12.27    2.83
  -8  -1   3    8.85    1.51
  -8   9  -3    8.24    1.13
   1   8  -3    8.22    0.98
   9  -1  -3    8.29    1.58
   0   9   3   33.11    2.21
  -9   9   3   32.93    2.67
   9   0  -3   32.16    2.38
  -9   9   3   32.58    2.69
  -9   9  -3   35.49    2.44
   9  -9  -3   33.99    2.65
  -9   0  -3   36.06    3.15
  -9   9   3   33.69    2.65
   9   0   3   29.59    2.60
   0   9  -3   31.65    2.43
   0   9   3   33.83    2.61
   9  -9   3   31.43    2.49
   0   9   3   31.75    2.73
   9   0   3   32.23    2.73
  -9   9  -3   28.76    2.55
   9   0  -3   32.39    3.11
  -9   9  -3   33.39    2.34
   0   9  -3   32.41    2.70
  -9   9  -3   28.43    2.35
  -9   0   3   32.19    2.85
   0   9  -3   32.36    2.24
  -9   0  -3   34.34    3.14
   0   9  -3   31.61    2.32
  10  -5   3    0.08    0.73
   5   5  -3    0.33    0.98
 -10   5  -3   -0.54    0.94
   5   5   3    0.61    0.77
   5   5   3   -1.61    1.02
  -5  10   3    0.98    0.66
  10  -5  -3   -1.02    0.96
  -5  10   3   -0.03    0.58
  -5  10  -3   -0.19    0.65
  -5  10  -3    0.79    0.70
  10  -5   3   -1.07    1.65
   5   5   3   -0.09    1.06
  -5  10  -3    0.08    0.51
 -10   5   3   -1.85    1.24
  -5  10   3    0.83    0.92
 -10   5  -3   -0.41    0.60
  -5  -5  -3    1.40    1.66
   5   5  -3   -0.51    0.80
   5 -10  -3    1.60    2.21
  -5  10   3   -0.75    0.74
   5   5  -3   -1.29    0.91
 -10   5   3   -1.97    1.23
 -10   5  -3    0.80    1.10
  -5  -5   3    0.80    1.58
  -5  -5  -3    0.05    1.11
  -5  10   3   -1.91    0.69
 -10   5  -3    0.57    0.54
  -4  10  -3  155.99    9.58
 -10   4   3  183.37   10.70
  -4  10  -3  164.23    9.61
 -10   4   3  164.61    9.61
  -6  10   3  179.94    9.76
   4   6   3  172.13    9.79
  -6  10   3  166.79    9.65
  10  -4   3  162.32    9.75
 -10   4   3  178.18   10.56
  -4  10  -3  163.42    9.40
  -6  10   3  186.78    9.88
  10  -4   3  204.15   11.23
   4   6   3  196.47   10.37
  -6  10   3  168.50    9.58
 -10   6  -3  153.91    9.63
   4 -10  -3  198.86   12.12
 -10   6  -3  168.20    9.64
  -4  10  -3  169.24    9.57
  -6  -4  -3  193.68   10.80
 -10   6  -3  171.36   10.01
  10  -6  -3  170.69    9.96
  -6  -4  -3  169.43   10.09
  -6  -4  -3  178.40   10.17
   6   4  -3  168.54    9.95
  -6  10   3  182.66   10.10
   6   4  -3  166.95    9.73
   6   4  -3  165.72   10.16
  -6  10   3  168.02    9.59
 -10   6  -3  177.30   10.10
 -10   4  -3  174.21   10.13
   4   6  -3  163.32    9.80
   6   4   3  195.89   10.01
  10  -6   3  165.26    9.72
 -10   6   3  184.16   10.47
   6   4   3  159.07    9.67
  10  -4  -3  171.65    9.62
  -4  10   3  187.46    9.83
  -4  10   3  177.75    9.86
  -4  -6  -3  179.25   10.84
   4   6  -3  165.18    9.99
  -6  -4   3  199.90   10.68
   4   6  -3  163.51    9.47
  -4  10   3  179.66    9.78
  -6  10  -3  163.32    9.45
  -6  10  -3  154.23    9.53
  -4  10   3  158.60    9.52
   4   6  -3  170.08    9.74
  -6  10  -3  158.42    9.59
 -10   4  -3  175.36   10.08
  10  -4  -3  160.50    9.91
 -10   6   3  181.31   10.41
  -4  10   3  170.59    9.53
   4   6  -3  168.87    9.53
   6   4   3  176.28   10.02
   6 -10  -3  197.70   12.16
   7   3  -3    3.23    1.43
   7   3  -3    4.70    1.42
 -10   7  -3    3.74    0.99
  -3  10  -3    2.55    0.81
 -10   7  -3    1.86    1.16
   3   7   3    1.62    1.48
  -3  -7   3    3.13    1.64
   7   3  -3    4.43    1.06
  10  -3   3    5.98    2.46
  -7  10   3    2.89    0.82
  -7  -3  -3    1.89    1.25
 -10   3   3    1.34    1.51
  10  -3   3    2.17    0.90
 -10   7  -3    2.18    0.70
 -10   3   3    1.74    0.83
  -7  -3  -3    1.16    1.27
  -7  10   3    2.43    0.76
 -10   7  -3    1.60    1.10
  -3  10  -3    2.50    0.84
   3   7   3    1.09    0.84
  -7  10   3    5.00    1.02
  -3  10  -3    2.52    1.01
  -3  10  -3    3.37    0.81
 -10   3   3    1.40    1.43
  10  -7  -3    2.63    1.11
   3   7   3    1.41    0.88
   3   7  -3    2.72    0.70
   3   7  -3    2.39    0.97
  -7  10  -3    3.01    0.75
  -3  10   3    3.15    1.04
   3   7  -3    2.03    0.97
  -3  10   3    2.37    0.68
  -3  10   3    2.65    0.67
 -10   7   3    3.80    1.35
 -10   3  -3    2.14    1.25
 -10   7   3    2.54    1.11
   7   3   3    4.22    1.23
  -7  10  -3    2.49    0.83
  -7  10  -3    2.60    0.82
 -10   7   3    2.81    1.36
  10  -3  -3    2.89    0.80
   3   7  -3    2.90    0.73
 -10   3  -3    2.63    1.35
  10  -7   3    2.18    0.87
  -3  10   3    3.21    1.06
  10  -3  -3    1.60    1.22
   3   7  -3    2.40    0.75
  -3  10   3    2.60    1.00
   3   7  -3    2.06    0.90
   7   3   3    2.47    0.99
  -7  -3   3    3.05    1.44
  -2  10  -3    0.27    0.74
 -10   2   3    1.51    1.46
  10  -8  -3    1.79    1.07
   2   8   3    0.16    0.89
  -2  10  -3   -0.16    0.72
 -10   2   3    1.05    1.34
   2   8   3    0.00    0.82
 -10   8  -3    0.79    1.08
  -8  -2  -3   -0.06    1.19
 -10   8  -3   -0.01    1.08
 -10   8  -3    1.61    0.96
 -10   2   3    0.53    0.87
  -2  -8   3    0.05    1.16
  10  -2   3   -0.25    2.19
   2   8   3    1.44    1.51
  -8  10   3    0.66    0.64
  10  -2   3    0.36    0.79
  -2  10  -3    1.36    0.73
 -10   8  -3    0.51    0.65
  -8  -2  -3    1.45    1.24
   8   2  -3    1.46    0.75
   8   2  -3    1.20    0.86
  -8  10   3    0.36    0.70
  -8  10   3    1.28    0.84
   8   2  -3    3.02    1.49
   2   8  -3   -0.18    0.61
  -8  -2   3    0.62    1.06
  10  -8   3    0.65    0.82
 -10   8   3    0.37    1.01
   2   8  -3   -0.07    0.76
  -8  10  -3    3.96    0.92
 -10   8   3    0.86    1.11
 -10   2  -3    0.45    1.24
  -2  10   3    0.90    1.08
   8   2   3    0.31    0.88
  -2  10   3   -0.12    0.86
  -8  10  -3    0.34    0.64
  -2  10   3    0.92    0.62
  -8  10  -3   -0.71    0.63
   2   8  -3    0.07    0.68
   2   8  -3    0.99    0.84
 -10   8   3    0.67    1.02
  10  -2  -3    0.98    1.20
  10  -2  -3    1.33    0.70
 -10   2  -3    0.39    1.20
   8   2   3    0.27    0.98
  -1  10  -3    0.31    0.72
  10  -1   3    0.14    1.04
  -9  -1  -3    1.07    1.22
 -10   1   3   -0.54    0.87
   1   9   3   -1.30    0.85
 -10   1   3   -0.49    1.18
  10  -1   3    0.53    0.90
  10  -9  -3    0.91    1.05
  -9  -1  -3    0.03    1.19
  -9  10   3    0.15    0.78
  -9  10   3    1.08    0.99
   1   9   3    2.40    1.55
   9   1  -3    0.91    0.66
   1   9   3    0.23    1.06
   9 -10   3    1.11    0.86
  -1  10  -3    0.47    0.82
 -10   1   3   -0.18    1.27
   9   1  -3    0.55    0.79
 -10   9  -3    1.23    0.88
 -10   9  -3   -1.12    0.57
   9   1  -3    2.47    1.41
 -10   9  -3   -0.20    0.92
  -9  10   3    0.83    0.77
  -1  10  -3    0.45    0.67
 -10   9  -3    0.69    0.95
 -10   1  -3    0.34    1.27
   9   1   3    0.75    1.07
 -10   9   3   -1.20    0.99
  -1  10   3    1.64    1.02
  -1  10   3    1.38    0.69
 -10   1  -3    0.02    1.26
 -10   9   3   -0.65    0.95
  10  -1  -3    0.70    1.35
  -1  10   3   -0.76    0.85
   1   9  -3    0.34    0.82
  -9  10  -3    0.36    0.73
   1   9  -3    0.61    0.70
   1   9  -3    0.32    0.66
  -9  -1   3    0.20    1.01
 -10   9   3    0.12    0.96
  10  -1  -3    0.77    0.74
   1   9  -3    0.46    0.85
  10  -9   3    0.97    0.90
   9   1   3   -0.52    0.87
  -9  10  -3   -0.41    0.63
  -9  10  -3    0.70    0.82
   0  10   3  126.18    7.22
   0  10   3  111.58    6.70
   0  10  -3  111.96    6.97
 -10  10  -3  115.74    6.88
  10   0  -3  113.73    6.86
 -10  10  -3  124.75    6.93
 -10  10  -3  118.29    6.96
 -10  10   3  125.04    7.13
   0  10   3  124.42    7.07
  10 -10   3  119.52    7.04
 -10   0  -3  120.25    7.38
 -10  10   3  124.47    7.20
  10   0   3  110.38    7.08
  10   0  -3  124.74    7.44
   0  10  -3  112.34    6.77
 -10  10   3  121.85    7.20
  10   0   3  128.76    7.20
 -10   0  -3  119.81    7.41
   0  10  -3  116.16    6.86
   0  10  -3  115.73    6.98
 -10   0   3  117.88    7.18
  11  -5   3   14.33    1.61
  -6  11   3   15.30    1.66
   5   6   3   16.65    2.15
  -5  11  -3   16.79    1.71
  -6  11   3   14.83    1.49
   5   6   3   12.72    1.58
   6   5  -3   16.25    2.05
  -5  -6   3   19.91    2.69
  -6  11   3   13.72    1.38
  -5  11  -3   12.77    1.43
 -11   6  -3   15.63    2.08
  -6  11   3   16.71    1.83
 -11   5   3   14.36    2.29
   5   6   3   17.26    2.02
   6   5  -3   16.04    1.79
 -11   5   3   14.63    2.24
  11  -5   3   16.53    2.95
  -5  11  -3   14.24    1.25
  -5  11  -3   13.59    1.47
  11  -6  -3   13.73    1.85
 -11   6  -3   14.99    1.98
 -11   6  -3   16.72    1.64
   5   6  -3   17.62    1.82
   6   5   3   19.13    2.11
  -5  11   3   13.58    1.40
  -5  11   3   12.58    1.34
  -6  11  -3   10.98    1.35
  -6  11  -3   12.15    1.48
  -6  -5   3   20.25    2.58
  -5  11   3   17.76    1.89
 -11   6   3   20.08    2.59
   6   5   3   14.79    1.96
  -5  11   3   16.24    1.74
   5   6  -3   15.41    1.94
 -11   6   3   17.57    2.39
 -11   5  -3   14.34    1.46
 -11   5  -3   18.76    2.18
  11  -6   3   11.75    1.56
 -11   5  -3   14.33    1.95
  -6  11  -3   15.01    1.29
   6   5   3   15.22    1.63
  11  -5  -3   18.70    2.01
  -4  -7   3   39.92    3.64
 -11   7  -3   28.66    2.85
   7   4  -3   33.44    3.09
  -7  -4  -3   27.10    2.88
  11  -4   3   25.07    2.40
 -11   7  -3   27.69    2.84
  -7  11   3   26.61    2.35
 -11   7  -3   24.02    2.30
  -4  11  -3   28.59    2.26
   4   7   3   37.41    3.05
  -4  11  -3   29.92    2.33
  -7  11   3   26.91    2.20
   7   4  -3   23.54    2.36
 -11   4   3   30.50    3.12
 -11   7  -3   26.18    2.11
   4   7   3   36.79    3.44
 -11   4   3   35.51    3.54
  -4  11  -3   30.29    2.25
   4   7   3   31.98    2.61
  -7  11   3   25.96    2.14
   7   4  -3   29.45    2.54
  -7  -4  -3   33.09    3.53
  11  -4   3   39.77    4.02
  11  -7  -3   30.33    2.91
 -11   4  -3   31.03    2.97
  -4  11   3   26.22    2.09
   4   7  -3   28.17    2.64
 -11   4  -3   28.20    2.94
  -7  11  -3   26.47    2.33
  11  -7   3   30.89    2.46
  -7  11  -3   29.24    2.10
  11  -4  -3   28.82    2.81
 -11   4  -3   28.78    2.22
   7   4   3   32.81    2.84
   4   7  -3   26.67    2.17
   4   7  -3   27.38    2.06
 -11   7   3   21.79    2.63
  -7  -4   3   38.36    3.26
   7   4   3   28.61    2.76
  -4  11   3   29.17    2.48
 -11   7   3   30.55    3.25
   4   7  -3   27.86    2.56
  -4  11   3   29.17    2.14
  -4  11   3   27.61    2.62
  -7  11  -3   29.40    2.22
   8   3  -3    1.33    1.01
  11  -3   3    1.06    2.02
  11  -3   3    0.45    0.88
  -3  -8   3    2.54    1.52
  -8  11   3    1.75    0.80
  11  -8  -3    0.98    1.16
 -11   8  -3    1.29    1.23
 -11   8  -3    1.00    1.19
 -11   3   3    1.48    1.40
  -8  -3  -3   -0.21    1.19
  -8  -3  -3    1.01    1.23
 -11   8  -3    0.83    0.72
  -3  11  -3    0.57    0.85
   8   3  -3    3.93    1.59
   3   8   3    2.40    1.01
 -11   3   3    1.17    1.36
   3   8   3    1.87    1.11
   8   3  -3    2.41    0.91
  -3  11  -3    1.59    0.83
  -3  11  -3    0.88    0.88
  -8  11   3    2.16    0.94
  -8  11   3    1.19    1.00
 -11   8  -3   -0.06    0.98
   3   8   3    1.37    1.60
 -11   3   3    0.54    0.78
  -8  11  -3    0.51    0.72
  11  -3  -3    1.14    1.22
   3   8  -3    0.32    0.69
 -11   3  -3    0.25    1.24
  -8  11  -3    1.00    0.82
   8   3   3    0.22    1.09
 -11   8   3    0.18    1.05
  11  -8   3    0.28    0.89
   3   8  -3    0.89    0.81
  -8  11  -3    1.13    0.84
  -3  11   3    0.88    0.68
   8   3   3    0.88    1.04
   3   8  -3    0.19    1.02
 -11   8   3    0.75    1.07
 -11   8   3    0.85    1.19
   3   8  -3    0.81    0.97
  -8  -3   3    1.86    1.28
  11  -3  -3    1.12    0.78
  -3  11   3    1.17    1.02
 -11   3  -3    0.89    1.22
  -3  11   3   -0.78    1.05
   2   9   3    4.19    1.75
  -2  11  -3    1.53    0.89
 -11   9  -3    0.29    1.09
  -9  -2  -3    1.38    1.22
  -9  11   3    2.08    0.97
  -9  11   3    1.85    0.88
  11  -2   3    2.02    0.99
 -11   2   3    1.57    0.99
 -11   9  -3   -0.39    0.88
  -9  -2  -3    0.09    1.18
 -11   9  -3    0.67    0.73
   9   2  -3    0.78    0.77
  11  -9  -3    2.31    1.32
 -11   2   3   -0.05    1.34
 -11   2   3   -0.25    1.25
  -2  11  -3    1.83    0.81
   2   9   3    1.09    0.94
   9   2  -3    2.72    1.54
 -11   9  -3    1.48    1.12
   2   9   3    0.70    1.05
   9   2  -3    1.36    0.96
  -2  11  -3    1.46    0.88
 -11   9   3    1.43    1.29
  -2  11   3    2.26    1.26
   2   9  -3    0.78    0.93
   2   9  -3    2.07    0.77
  -9  -2   3    1.01    1.16
  -2  11   3    0.69    0.72
   2   9  -3    1.80    0.86
 -11   9   3    1.51    1.10
  11  -9   3    0.46    0.96
   9   2   3    1.91    1.16
   9   2   3    2.51    1.13
 -11   2  -3    2.17    1.39
 -11   9   3    0.67    1.11
 -11   2  -3    0.61    1.31
  -9  11  -3    1.44    0.83
  -2  11   3    2.55    1.15
  11  -2  -3    1.70    0.80
  11  -2  -3    1.74    1.34
  -9  11  -3    2.10    0.99
  -9  11  -3    0.92    0.86
   2   9  -3    0.85    1.06
 -10  -1  -3   11.27    1.80
   1  10   3   14.55    2.39
  11  -1   3   11.30    1.50
   1  10   3   12.28    2.21
 -10  11   3    9.27    1.36
 -11   1   3   12.29    1.61
  -1  11  -3   10.45    1.47
 -10  -1  -3   10.52    1.70
 -10  11   3   11.19    1.54
   1  10   3    9.57    1.63
 -11  10  -3   11.05    1.50
 -11  10  -3    9.17    1.30
  -1  11  -3   12.66    1.50
  10   1  -3   13.23    1.49
 -11  10  -3    8.56    1.43
  10   1  -3    9.76    1.91
  11 -10  -3   13.22    1.75
 -10  11   3    9.96    1.55
  -1  11  -3    7.60    1.89
  -1  11  -3    9.95    1.35
  10   1   3   10.44    1.59
 -10  11  -3    9.34    1.30
  11  -1  -3   10.24    1.31
 -11   1  -3   11.41    1.83
 -11  10   3   11.21    1.75
  -1  11   3    8.96    1.12
   1  10  -3    9.49    1.29
  11 -10   3    9.59    1.54
  -1  11   3   11.96    1.69
 -10  -1   3   12.85    1.78
   1  10  -3    8.30    1.17
 -10  11  -3   12.04    1.42
 -10  11  -3    8.05    1.29
  11  -1  -3   11.29    1.90
  -1  11   3    9.31    1.71
 -11   1  -3   11.51    1.81
 -11  10   3    9.12    1.58
  10   1   3    9.45    1.47
   1  10  -3   11.30    1.56
 -11  10   3   12.25    1.75
   0  11  -3   18.87    2.04
 -11  11  -3   19.18    1.98
 -11   0  -3   25.42    2.54
 -11   0   3   21.65    2.27
   0  11   3   21.50    2.23
 -11  11   3   20.21    2.13
 -11  11   3   16.66    2.01
  11   0  -3   22.57    1.91
  11   0  -3   18.04    2.30
 -11  11  -3   17.91    1.86
  11   0   3   16.59    1.94
   0  11  -3   20.81    1.93
 -12   6   3    1.24    1.50
 -12   6  -3   -0.29    1.25
 -12   6   3    2.10    1.61
  12  -6   3    2.33    1.03
   6   6   3   -0.87    0.94
   6   6   3    2.48    1.35
  12  -6  -3    0.21    1.20
  -6  12  -3    0.40    0.66
   6   6  -3    0.80    1.11
   6   6   3    1.56    1.32
  -6  12  -3    0.40    0.79
  -6  -6   3    0.75    1.59
 -12   6  -3   -1.16    1.15
  -6  12   3    1.99    1.21
  -6  12   3    0.14    0.76
  -6  12   3   -0.02    0.80
  -6  12  -3    0.26    0.84
  -6  12  -3    0.30    0.88
   6   6  -3    0.41    1.40
  -6  12   3    2.66    1.25
   7   5  -3    2.23    1.57
 -12   5   3   -0.76    1.33
  -7  12   3    0.63    0.87
 -12   7  -3    0.05    0.91
   7   5  -3   -0.41    0.92
   7   5  -3    0.79    1.09
 -12   7  -3    0.46    0.58
   5   7   3   -0.66    1.23
  -5  12  -3    0.03    0.81
 -12   7  -3   -0.07    1.12
   5   7   3    0.15    1.27
  12  -7  -3   -0.45    1.23
   5   7   3    0.17    1.05
 -12   7  -3    2.06    1.33
  -5  12  -3    0.93    0.86
  -5  -7   3    0.68    1.64
  -5  12  -3    1.31    0.85
  12  -5   3    0.14    0.90
  -7  12   3   -0.79    0.82
 -12   5   3   -0.41    1.35
  -5  12   3    0.46    1.14
  -7  -5   3    0.83    1.50
  -5  12   3   -0.15    0.74
 -12   5  -3    0.35    1.21
 -12   5  -3   -0.09    1.23
  -5  12   3    0.89    1.04
   5   7  -3   -1.50    1.07
 -12   7   3   -1.16    1.17
  -5  12   3    0.38    0.79
  -7  12  -3   -0.90    0.85
 -12   5  -3    0.94    0.90
  12  -7   3    0.73    0.96
  -7  12  -3    0.37    0.93
  12  -5  -3    0.55    1.25
   5   7  -3   -0.08    1.26
   7   5   3   -0.52    1.19
 -12   7   3    0.28    1.44
  -7  12  -3    0.72    0.73
   7   5   3    0.05    1.15
  -7  12  -3    0.71    0.80
   4   8   3  114.91    6.84
  -4  12  -3   99.65    6.03
  -4  12  -3   97.57    6.01
   8   4  -3   96.59    6.12
  12  -4   3   96.91    6.11
   4   8   3   98.01    6.22
 -12   4   3  103.76    6.74
   8   4  -3  106.45    6.58
 -12   8  -3  101.27    6.39
  -8  12   3  100.42    6.55
  -8  12   3  106.20    6.01
 -12   8  -3   85.50    6.58
 -12   8  -3  100.10    6.03
 -12   8  -3   93.19    5.92
  12  -8  -3  106.72    6.48
 -12   4   3  111.50    6.77
   8   4  -3   89.58    6.06
  -4  12   3  103.12    6.33
  -8  12  -3   99.17    6.08
   8   4   3   97.37    6.36
  -8  12  -3   97.48    5.83
 -12   4  -3   99.75    5.92
  -4  12   3  101.54    6.15
  -4  12   3  101.86    5.88
 -12   8   3  104.99    6.74
   4   8  -3   98.66    6.23
  12  -4  -3   98.60    6.39
  -8  -4   3  120.90    6.73
  12  -8   3   97.96    6.13
   8   4   3  114.11    6.37
 -12   4  -3  107.80    6.54
  12  -3   3    3.01    1.06
  -9  12   3    2.14    1.08
  -3  12  -3    2.80    1.04
   3   9   3    3.97    1.34
  -9  -3  -3    2.61    1.46
 -12   9  -3    1.72    1.05
   3   9   3    1.51    1.59
  -3  12  -3    3.10    1.03
   9   3  -3    4.12    1.70
 -12   3   3    4.13    1.46
   9   3  -3    3.81    1.12
 -12   9  -3    2.09    1.21
   9   3  -3    3.05    0.94
  12  -9  -3    1.73    1.43
   3   9  -3    3.49    1.00
   9   3   3    3.36    1.31
  -9  12  -3    1.43    0.92
  12  -3  -3    1.46    1.32
  -9  12  -3    2.19    0.99
 -12   9   3    3.32    1.21
 -12   3  -3    2.83    0.90
 -12   3  -3    3.31    1.42
  -3  12   3    2.48    0.83
  12  -3  -3    3.73    0.99
  -9  -3   3    1.13    1.26
 -12   9   3    1.87    1.44
   9   3   3    1.99    1.24
  -3  12   3    3.55    1.38
   3   9  -3    1.63    1.24
 -10  -2  -3   82.75    5.55
 -12  10  -3   81.68    5.44
 -12  10  -3   86.34    5.30
  -2  12  -3   80.40    5.21
 -12   2   3   95.09    5.74
 -10  12   3   87.27    5.37
  10   2  -3   82.28    5.76
   2  10   3   87.80    5.54
  -2  12  -3   83.31    5.30
  12 -10  -3   90.03    5.68
 -12   2   3   87.78    5.31
  12  -2   3   81.08    5.33
 -10  12   3   94.04    5.38
 -12  10  -3   81.85    5.25
  10   2  -3   80.30    5.23
   2  10   3  106.67    6.24
  10   2   3   83.57    5.46
  12  -2  -3   82.08    5.56
 -12  10   3   89.00    5.85
 -10  12  -3   85.35    5.31
   2  10  -3   84.51    5.20
 -12  10   3   91.18    5.48
  10   2   3   91.67    5.50
   2  10  -3   85.13    5.45
 -10  12  -3   85.67    5.18
 -12   2  -3   78.03    5.04
 -12   2  -3   81.35    5.67
  -2  12   3   81.93    5.05
  -2  12   3   87.58    5.59
 -10  -2   3   90.75    5.56
  12  -2  -3   79.03    5.09
 -11  -1  -3    1.37    1.25
   1  11   3    4.44    1.85
 -12  11  -3    3.31    1.22
 -12   1   3    3.00    1.13
  12  -1   3    2.63    1.11
 -11  12   3    2.78    1.25
   1  11   3    2.99    1.28
  11   1  -3    2.03    1.45
  -1  12  -3    4.41    1.28
  11   1  -3    2.39    1.00
  -1  12  -3    1.30    0.97
 -11  12   3    2.41    1.10
 -12  11  -3    2.99    1.05
 -11  -1   3    1.24    1.11
 -12  11   3    2.00    1.26
 -12   1  -3    2.76    1.34
   1  11  -3    2.29    1.30
 -11  12  -3    3.22    1.18
  12  -1  -3    4.09    1.02
  -1  12   3    3.36    1.33
  11   1   3    2.20    1.23
   1  11  -3    1.80    1.02
  11   1   3    2.70    1.18
  12  -1  -3    3.94    1.29
 -12  11   3    1.47    1.24
 -11  12  -3    1.36    1.10
   0  12  -3    1.01    0.95
 -12  12  -3   -0.34    1.10
 -12  12   3   -0.49    1.01
  12   0  -3    1.17    0.89
   0  12   3    0.18    1.31
 -12  12   3    0.36    1.11
 -12  12  -3    1.74    1.14
 -12   0   3   -0.95    0.93
 -12   0  -3   -1.62    1.11
   0  12  -3    1.29    1.23
  12   0  -3    2.83    1.18
  12   0   3    2.36    1.04
  -6  13  -3    2.20    1.10
  -6  -7   3    2.39    1.60
 -13   7  -3    2.28    1.41
   7   6  -3    1.62    1.20
 -13   7  -3    0.02    0.94
   6   7   3    1.32    1.48
   6   7   3    1.33    1.18
  13  -6   3    0.93    1.03
 -13   6   3    0.73    1.40
  -6  13  -3    1.55    0.98
  -7  13   3    1.72    0.94
   6   7   3    1.82    1.33
   7   6  -3    0.38    1.03
  13  -7  -3    1.83    1.37
  -7  13  -3    0.56    1.13
  -6  13   3    1.71    1.38
  13  -6  -3    2.04    1.38
 -13   6  -3    1.54    0.92
   7   6   3    0.73    1.26
  -6  13   3    1.53    0.89
  -7  13  -3    1.83    0.98
  -7  -6   3    1.82    1.57
 -13   7   3   -0.40    1.46
   7   6   3    1.18    1.27
   6   7  -3    3.59    1.32
 -13   6  -3    2.20    1.44
  -7  13  -3    1.16    1.03
 -13   8  -3   16.03    1.76
   8   5  -3   13.59    1.80
 -13   8  -3   17.23    2.11
  -5  -8   3   24.14    2.56
  13  -5   3   16.35    1.82
   5   8   3   20.99    2.19
 -13   5   3   17.62    2.39
  -5  13  -3   22.81    2.12
   8   5  -3   19.19    2.01
  -8  13   3   19.11    1.76
  -5  13  -3   18.89    1.93
  13  -8  -3   18.85    2.28
   5   8   3   23.90    2.56
 -13   5  -3   19.98    1.78
  -5  13   3   16.48    1.63
  13  -5  -3   20.10    2.25
 -13   8   3   17.56    2.36
   8   5   3   20.71    2.24
  -8  13  -3   16.62    1.85
  -8  13  -3   15.75    1.73
  -8  -5   3   24.11    2.55
  -8  13  -3   18.78    1.62
  -5  13   3   21.22    2.19
 -13   5  -3   19.28    2.23
   5   8  -3   17.77    2.07
   8   5   3   24.55    2.28
  -4  13  -3   16.50    1.77
 -13   4   3   16.24    2.15
 -13   9  -3   13.43    1.87
  13  -4   3   16.97    1.78
  -9  13   3   14.70    1.76
 -13   9  -3   15.53    1.70
  13  -9  -3   18.47    2.31
   9   4  -3   20.17    1.87
   9   4  -3   13.99    2.39
   4   9   3   17.61    2.13
   9   4  -3   15.17    1.65
  -4  13  -3   16.20    1.74
   4   9   3   19.41    2.40
  -9  -4   3   18.40    2.17
  -4  13   3   16.08    1.97
  -4  13   3   13.25    1.45
 -13   4  -3   14.83    2.00
  -9  13  -3   14.59    1.65
  -9  13  -3   13.67    1.49
   9   4   3   15.56    1.99
  13  -4  -3   18.44    2.13
   4   9  -3   14.01    1.92
 -13   4  -3   14.29    1.54
  -9  13  -3   12.77    1.66
 -13   9   3   16.58    2.38
   9   4   3   19.76    2.04
  13  -3   3    6.24    1.28
  13 -10  -3    8.29    1.68
  -3  13  -3    4.90    1.20
  10   3  -3    5.33    1.70
  10   3  -3    5.48    1.29
 -10  13   3    6.86    1.37
 -13  10  -3    5.94    1.40
 -13  10  -3    5.52    1.17
 -13  10  -3    9.36    1.33
 -13   3   3    7.20    1.57
   3  10   3    7.52    1.57
   3  10   3    8.88    1.89
  -3  13  -3    7.56    1.41
 -13   3  -3    5.36    1.51
  -3  13   3    7.45    1.57
 -13  10   3    6.44    1.77
 -10  13  -3    6.79    1.24
  -3  13   3    7.28    1.14
 -10  -3   3    6.37    1.45
   3  10  -3    5.41    1.21
   3  10  -3    6.81    1.48
  10   3   3    6.89    1.43
  10   3   3    6.82    1.43
 -10  13  -3    6.43    1.28
  13  -3  -3   10.29    1.72
 -11  13   3   32.18    2.60
 -13  11  -3   25.61    2.32
  -2  13  -3   25.66    2.41
 -13  11  -3   28.03    2.47
  11   2  -3   27.13    2.38
   2  11   3   34.74    3.39
  11   2  -3   28.97    2.73
  -2  13  -3   29.22    2.63
  13  -2   3   27.14    2.49
   2  11   3   26.72    2.67
  -2  13   3   25.46    2.16
  11   2   3   29.47    2.73
 -13  11   3   26.57    2.36
 -11  13  -3   23.94    2.17
 -11  -2   3   29.24    2.57
  13  -2  -3   31.04    2.86
  13  -2  -3   25.96    2.31
 -13  11   3   29.06    3.04
   2  11  -3   23.11    2.32
 -11  13  -3   28.27    2.53
 -13   2  -3   24.67    2.77
   2  11  -3   30.32    2.70
  -2  13   3   25.09    2.58
  11   2   3   28.28    2.70
  -7  -7   3    0.06    1.31
  -7  14  -3    0.07    0.99
   7   7  -3   -1.71    1.04
  -7  14   3   -0.79    0.90
 -14   7  -3    1.40    1.24
 -14   7   3   -1.40    1.24
   7   7   3    0.88    1.22
 -14   7  -3   -0.27    0.85
  14  -7  -3   -1.14    1.24
   7   7  -3   -0.15    1.07
  -7  14  -3   -0.04    0.95
   8   6  -3   54.65    4.03
 -14   8  -3   59.63    3.79
  -6  14  -3   52.72    3.89
  -6  14  -3   57.55    3.96
  14  -8  -3   65.26    4.52
   6   8   3   63.64    4.39
  -6  -8   3   77.84    4.54
   8   6  -3   58.73    4.02
 -14   8  -3   57.30    4.20
  -8  14   3   61.96    3.88
 -14   6   3   60.89    4.44
   6   8   3   52.19    3.94
   8   6   3   65.75    4.17
 -14   8   3   64.94    4.63
   6   8  -3   43.22    4.03
 -14   6  -3   58.38    4.34
 -14   6  -3   60.99    3.78
   8   6   3   56.77    4.26
  -8  14  -3   54.42    3.98
  14  -6  -3   59.84    4.33
  -6  14   3   59.94    3.78
  -8  14  -3   59.09    3.99
   6   8  -3   55.90    4.07
 -14   5   3    0.18    1.58
   5   9   3    0.84    1.77
  -9  14   3    0.00    1.08
   9   5  -3    0.31    1.36
  -5  14  -3    0.48    1.40
 -14   9  -3    0.15    1.74
 -14   9  -3    0.38    1.13
   5   9   3   -0.67    1.14
  14  -9  -3   -0.04    1.73
  14  -5  -3    2.64    1.90
  -9  14  -3    0.50    1.23
   9   5   3    0.78    1.51
 -14   5  -3   -1.28    1.33
  -5  14   3    0.13    1.25
   5   9  -3    2.23    1.35
 -14   9   3   -0.47    1.62
  -9  14  -3    0.17    1.37
  -9  -5   3    0.70    1.43
   0   0   4  841.82   43.57
   0   0   4  827.42   43.52
   0   0  -4  797.47   43.67
   0   0   4  797.81   43.54
   1   0   4   11.31    0.73
   0  -1   4    9.73    0.69
   0  -1   4   10.72    0.70
   1  -1  -4   10.20    0.93
   1  -1   4    9.99    0.82
   1  -1   4   10.36    0.70
   0   1   4    9.67    0.75
   0   1  -4    9.70    0.90
   1   0   4   10.00    0.80
   1  -1   4    9.78    0.70
  -1   0   4   10.31    0.72
   0   1  -4    9.64    0.64
  -1   1   4    9.74    0.70
   1  -1  -4    9.82    1.00
   0   1   4   10.37    0.67
   1  -1  -4    9.58    0.61
  -1   1   4   10.02    0.67
   0  -1  -4   10.39    0.98
   1   0  -4   10.12    0.60
  -1   1   4    9.84    0.73
   0  -1   4   10.09    0.76
  -1   0   4    9.97    0.71
   0  -1  -4   10.16    0.84
   0   1   4    9.57    0.70
  -1   0  -4   10.04    0.82
   1   0  -4   10.04    0.65
   1   0  -4   10.16    0.93
  -1   1  -4    9.91    0.89
  -1   0  -4   10.65    0.94
   1  -1  -4    9.51    0.77
   1   0  -4   10.16    0.78
   1   0   4   11.57    0.72
  -2   1   4    7.37    0.59
   1   1  -4    7.37    0.83
   1  -2  -4    6.89    0.84
   1   1   4    6.78    0.67
   1   1  -4    7.12    0.49
   2  -1   4    7.27    0.59
   1   1   4    7.20    0.59
   1   1   4    8.37    0.63
   1  -2  -4    6.80    0.89
   2  -1   4    6.85    0.74
   1   1  -4    8.10    0.58
   2  -1  -4    8.16    0.94
  -2   1   4    6.76    0.63
   1  -2   4    7.51    0.60
   1   1  -4    7.19    0.48
  -1   2   4    7.56    0.58
  -1  -1  -4    6.84    0.87
  -1   2  -4    6.17    0.55
  -1   2   4    6.78    0.54
  -1  -1   4    8.07    0.59
  -2   1   4    6.62    0.60
   1  -2  -4    7.03    0.49
   1  -2   4    7.66    0.77
  -2   1  -4    6.67    0.75
  -1   2   4    7.64    0.65
   2  -1   4    8.29    0.64
  -1  -1  -4    6.91    0.61
   2  -1  -4    8.44    0.74
  -1  -1   4    7.31    0.59
   0   2   4  171.34    9.30
  -2   0   4  179.55    9.25
   2  -2  -4  169.39    9.36
   2  -2  -4  174.34    9.57
  -2   2   4  163.76    9.26
   2  -2   4  170.21    9.42
   0  -2  -4  169.54    9.33
   2  -2  -4  170.92    9.54
  -2   2   4  177.54    9.35
   0   2   4  181.18    9.27
   0  -2  -4  169.58    9.59
   0   2  -4  169.25    9.23
   0   2   4  179.11    9.33
   2   0   4  173.18    9.30
  -2   0   4  156.62    9.28
  -2   0   4  167.99    9.30
  -2   2   4  160.11    9.23
  -2   2   4  165.54    9.29
   2   0  -4  170.47    9.51
   0  -2   4  175.63    9.28
   0   2   4  177.19    9.29
   0  -2   4  175.33    9.28
   2   0   4  175.00    9.32
   0   2  -4  172.30    9.50
   2  -2  -4  157.77    9.16
   2  -2   4  177.28    9.30
   2   0  -4  172.67    9.36
  -2   0  -4  171.44    9.46
   0  -2   4  180.25    9.32
   2  -2   4  172.93    9.25
   0   2  -4  173.30    9.22
   2   0  -4  171.85    9.24
   0   2   4  171.95    9.25
  -2   3   4   -0.05    0.19
  -1   3  -4    0.23    0.20
  -2  -1  -4    0.13    0.18
   1  -3  -4    0.09    0.56
  -1   3  -4    0.15    0.22
   1   2   4    1.57    0.43
   1  -3  -4    0.20    0.30
  -2   3   4    0.04    0.18
  -2  -1  -4    0.00    0.53
   3  -2  -4   -0.20    0.54
   3  -2  -4    0.04    0.46
  -2   3   4   -0.01    0.28
   2  -3   4   -0.05    0.22
   2   1  -4   -0.08    0.37
  -3   1   4    0.15    0.31
   3  -1   4    0.17    0.27
  -1  -2   4    0.35    0.26
   2   1  -4    0.11    0.14
   3  -1   4    0.00    0.25
   2   1  -4    0.06    0.14
   3  -2  -4    0.40    0.44
  -3   2  -4    0.33    0.32
  -2   3   4    0.16    0.24
   2   1  -4   -0.12    0.23
   1   2   4   -0.01    0.31
  -3   1   4    0.20    0.28
  -3   1   4   -0.05    0.22
   3  -1   4    0.13    0.42
  -1  -2   4    0.07    0.26
   1   2   4    0.23    0.28
  -3   1   4   -0.26    0.24
  -2   3   4   -0.04    0.25
   2  -3   4    0.16    0.18
   2  -3   4    0.01    0.48
   2   1  -4   -0.01    0.31
   1   2   4    0.32    0.27
  -1   3   4   -0.36    0.34
  -2  -1   4    0.47    0.22
   3  -1  -4    0.19    0.24
  -3   2   4    0.01    0.29
   3  -2   4    0.37    0.22
  -1   3   4    0.15    0.21
  -1   3   4    0.05    0.19
  -3   2   4    0.14    0.30
   1  -3   4   -0.08    0.42
  -2  -1   4    0.12    0.20
  -3   1  -4   -0.05    0.36
   1   2  -4    0.16    0.18
   1   2  -4   -0.03    0.16
   1   2  -4   -0.05    0.24
  -2   3  -4    0.13    0.20
   3  -2   4   -0.23    0.21
   2  -3  -4   -0.19    0.42
   1  -3   4    0.29    0.19
  -3   2   4    0.28    0.22
  -3   2   4    0.16    0.27
  -1   3   4   -0.09    0.30
  -1   3   4    0.51    0.28
  -3   2   4    0.28    0.20
   1   2  -4   -0.02    0.35
   2  -3  -4   -0.40    0.29
   3  -1  -4   -0.14    0.38
   3  -2   4    0.21    0.47
   2  -3  -4   -0.17    0.15
   2   1   4   -0.06    0.28
   2   1   4   -0.29    0.29
   2   1   4   -0.08    0.30
   1  -3   4    0.14    0.24
   1   2  -4    0.09    0.18
   3  -1  -4   -0.12    0.51
  -2  -1   4    0.21    0.23
  -1  -2  -4    0.10    0.58
   2  -3  -4   -0.06    0.53
  -3   0   4    5.29    0.63
   0   3   4    5.23    0.68
   0   3   4    7.73    0.69
   3  -3  -4    6.68    0.77
   0   3   4    6.66    0.65
  -3   3  -4    6.97    0.64
   3   0  -4    7.16    0.62
   0   3  -4    6.14    0.81
   0   3  -4    7.28    0.55
   3  -3   4    6.61    0.56
  -3   3  -4    5.41    0.88
   0   3   4    7.16    0.62
   3  -3   4    5.95    0.93
   3   0  -4    6.97    0.78
  -3   3   4    7.75    0.75
   0   3  -4    7.26    0.58
  -3   3   4    7.95    0.58
   0   3   4    6.69    0.77
   3  -3  -4    6.00    1.01
   3   0   4    6.15    0.73
   0  -3  -4    5.76    1.11
  -3   0  -4    7.50    0.96
   3   0   4    7.38    0.75
   0   3   4    7.73    0.76
   3   0   4    6.51    0.71
   3   0  -4    7.12    0.93
  -3   0   4    6.72    0.68
  -3   3   4    6.04    0.70
   3  -3   4    7.28    0.69
   3  -3  -4    8.13    1.08
  -3   0   4    7.53    0.59
   0  -3   4    6.60    0.63
  -3   3   4    6.89    0.72
  -3   0   4    5.95    0.67
  -3   3   4    6.04    0.57
   0   3  -4    8.10    0.60
   2   2  -4  577.27   30.54
   2   2   4  588.89   30.49
   2   2   4  578.55   30.56
  -2   4   4  588.08   30.42
  -2   4   4  500.23   30.50
   4  -2  -4  552.05   30.61
  -4   2   4  537.27   30.61
  -2   4  -4  571.00   30.54
   4  -2  -4  586.64   30.89
   2   2   4  567.76   30.55
   2  -4   4  587.92   30.47
  -2  -2   4  559.04   30.56
   2  -4  -4  559.12   30.92
  -4   2   4  535.35   30.62
   2   2  -4  598.25   30.45
   2  -4   4  580.25   30.38
  -2   4  -4  607.25   30.45
   2  -4  -4  545.18   30.53
  -2   4   4  489.40   30.47
  -2   4  -4  594.07   30.42
  -2   4   4  488.46   30.50
  -4   2  -4  590.03   30.80
  -4   2   4  593.06   30.46
   2   2  -4  578.22   30.35
   2   2  -4  588.34   30.35
   4  -2   4  613.25   30.53
   4  -2   4  550.96   30.47
   4  -2   4  553.65   30.67
   2   2  -4  574.62   30.34
  -2   4  -4  585.77   30.39
   2   2  -4  589.95   30.71
  -4   2  -4  575.88   30.51
  -4   2   4  553.55   30.52
  -2   4   4  603.26   30.51
   2   2   4  532.10   30.47
  -2   4   4  566.77   30.43
  -2   4   4  568.82   30.48
  -2  -2  -4  570.97   30.93
   2   2   4  595.77   30.66
  -1   4  -4    6.37    0.57
   1   3   4    6.53    0.68
  -3   4   4    6.28    0.55
   3   1  -4    6.48    0.90
  -1   4  -4    5.87    0.51
   3   1  -4    6.87    0.47
   3   1  -4    7.07    0.65
   3   1  -4    5.88    0.74
   1   3   4    5.32    0.76
  -3  -1  -4    5.93    1.12
  -3  -1  -4    6.33    0.51
  -3   4   4    7.88    0.77
   1  -4  -4    6.48    1.24
  -4   1   4    4.40    0.73
  -1   4  -4    5.94    0.56
   1   3   4    5.89    0.70
   4  -1   4    6.04    0.73
  -3   4   4    7.16    0.67
   3   1  -4    6.89    0.48
   4  -3  -4    6.76    1.16
  -3   4   4    6.13    0.69
  -3  -1  -4    5.20    0.53
  -3   4   4    5.29    0.65
  -3   4   4    5.58    0.69
  -4   1   4    4.90    0.75
   4  -3  -4    7.23    0.89
   4  -3  -4    6.96    0.99
  -1   4  -4    7.01    0.63
   4  -1   4    4.09    0.74
   3  -4   4    6.62    0.53
  -4   1   4    6.41    0.67
  -4   1   4    7.08    0.69
  -4   3  -4    4.99    0.66
  -4   3  -4    6.07    1.00
   1   3   4    6.99    0.93
   4  -1   4    6.92    0.75
   1   3   4    5.74    0.55
  -1  -3   4    7.50    0.76
   3  -4   4    7.05    0.69
  -4   3   4    5.25    0.70
   4  -3   4    3.84    0.55
  -1   4   4    5.76    0.75
   4  -1  -4    6.33    0.61
   1   3  -4    5.81    0.64
   4  -3   4    7.23    0.65
  -1   4   4    5.45    0.62
  -3  -1   4    5.88    0.78
  -3   4  -4    6.04    0.81
  -4   3   4    5.67    0.79
  -1   4   4    5.63    0.78
  -1   4   4    6.71    0.65
  -4   3   4    6.08    0.63
   1   3  -4    6.71    0.58
   3   1   4    6.30    0.75
   4  -1  -4    4.52    0.77
  -4   3   4    6.58    0.57
   1   3  -4    6.61    0.55
   3  -4  -4    7.68    1.15
  -3   4  -4    7.23    0.65
  -3  -1   4    5.60    0.62
  -4   1  -4    6.42    0.90
   3   1   4    6.81    0.88
  -3   4  -4    7.07    0.66
   1  -4   4    6.62    0.65
   1   3  -4    5.90    0.84
   1  -4   4    7.38    0.58
   3  -4  -4    7.50    0.95
  -1  -3  -4    5.93    1.23
  -1   4   4    5.65    0.54
  -4   3   4    6.69    0.84
   4  -1  -4    5.36    0.97
   1   3  -4    6.90    0.57
  -3  -1   4    4.73    0.57
   3  -4  -4    6.72    0.65
  -3   4  -4    5.72    0.86
  -3  -1   4    7.17    0.52
   3   1   4    7.30    0.80
  -4   0   4  140.33    7.00
   0   4  -4  128.62    7.01
  -4   4   4  126.49    7.19
  -4   4   4  136.80    7.01
   0   4   4  124.72    7.20
   0  -4  -4  126.02    7.77
   0   4  -4  133.84    7.38
  -4   0   4  108.11    7.19
   4   0   4  146.18    7.26
   0   4   4  133.50    7.04
   4   0  -4  126.36    7.05
   4   0   4  132.56    7.24
  -4   0   4  128.87    7.22
   4  -4   4  126.78    7.10
   0   4  -4  137.30    7.03
  -4   4  -4  124.17    7.06
   4  -4  -4  120.69    7.14
  -4   4   4  129.23    7.20
  -4   4  -4  129.09    7.41
  -4   4   4  138.17    7.26
   0   4   4  129.99    7.13
  -4   0  -4  132.66    7.47
   4  -4  -4  129.90    7.49
   0   4   4  127.59    7.07
   0   4  -4  133.61    7.07
  -4   4  -4  121.52    7.35
  -4   0   4  108.53    7.21
   4   0  -4  133.95    7.49
   0   4  -4  136.44    7.00
  -4   4   4  123.48    7.10
   4  -4  -4  121.32    7.39
   0   4   4  142.49    7.43
   4  -4   4  124.93    6.99
   0  -4   4  124.66    7.07
   0   4   4  117.22    7.15
  -5   3  -4   23.34    1.58
   2  -5  -4   25.78    2.49
   3   2  -4   22.54    1.58
  -5   3  -4   26.36    2.25
   3   2  -4   24.85    1.43
  -3   5   4   19.16    1.71
   5  -2   4   24.14    2.00
  -5   2   4   21.59    1.94
  -3   5   4   23.49    1.58
   3  -5   4   23.69    1.61
   3   2  -4   25.40    1.93
  -2   5  -4   26.33    1.54
   2   3   4   25.02    1.80
   2   3   4   20.75    1.83
  -5   2   4   20.86    2.04
  -3  -2  -4   25.44    2.51
  -3   5   4   24.18    1.66
   5  -3  -4   22.81    2.28
  -3   5   4   25.47    1.49
   5  -2   4   24.62    1.72
   5  -3  -4   22.55    1.95
   3   2  -4   23.55    1.75
   2   3   4   25.45    2.11
  -2   5  -4   25.61    1.57
  -3   5   4   26.99    1.68
   3  -5   4   25.52    1.46
   3   2  -4   25.76    1.42
   2   3   4   22.86    1.60
  -2   5  -4   23.97    1.46
  -2  -3   4   25.76    1.88
   5  -3  -4   23.35    1.92
  -5   2   4   23.22    1.59
  -3   5   4   20.40    1.72
   2   3  -4   25.99    1.46
  -3   5  -4   25.77    1.55
  -2   5   4   23.96    1.54
   2   3  -4   24.74    1.72
   2   3  -4   25.51    1.47
   2  -5   4   25.99    1.63
  -5   3   4   22.87    1.89
   2  -5   4   23.60    1.44
  -5   3   4   26.78    1.55
   3  -5  -4   24.42    2.38
  -2   5   4   20.84    1.76
  -3   5  -4   24.68    1.56
   2   3  -4   26.42    1.47
  -3  -2   4   24.99    1.96
  -2   5   4   22.04    1.75
   5  -2  -4   24.09    1.95
   2   3  -4   26.20    1.91
  -5   3   4   17.88    1.66
  -2   5   4   24.40    1.61
   3   2   4   18.25    1.76
   3   2   4   27.19    2.00
   5  -2  -4   25.01    1.52
   3   2   4   23.39    1.66
  -5   3   4   24.17    1.95
  -5   2  -4   23.63    1.76
  -2   5   4   21.32    1.81
  -3   5  -4   25.21    1.51
   2   3  -4   25.39    1.61
   3   2   4   23.72    1.71
  -5   2  -4   27.26    2.23
  -2  -3  -4   27.97    2.68
   3  -5  -4   24.27    1.70
   5  -2  -4   25.31    2.23
  -3   5  -4   24.19    1.67
   5  -3   4   23.48    1.66
  -4  -1  -4    5.36    1.31
   4   1  -4    6.03    0.64
  -4   5   4    4.95    0.50
  -4   5   4    3.49    0.55
   1   4   4    4.93    1.19
  -1   5  -4    5.32    0.58
  -5   4  -4    4.77    0.99
  -1  -4   4    5.06    0.74
  -4   5   4    3.13    0.69
  -4   5   4    4.50    0.74
   1  -5  -4    5.71    1.47
   5  -4  -4    4.76    0.78
  -5   4  -4    4.78    0.59
   4   1  -4    5.33    0.80
   5  -4  -4    5.56    1.04
   1   4   4    4.12    0.70
  -5   4  -4    5.19    0.97
   1   4   4    4.27    0.72
   5  -1   4    5.41    0.81
  -1   5  -4    5.97    0.59
  -5   1   4    4.07    0.90
   4  -5   4    3.60    0.56
  -4   5   4    3.91    0.61
  -5   1   4    4.30    0.99
   5  -1   4    5.40    0.92
   1   4   4    4.15    0.57
  -1   5  -4    5.33    0.57
   4   1  -4    4.13    0.85
  -4   5   4    4.66    0.64
  -5   1   4    5.21    0.71
  -5   4  -4    4.77    0.57
  -1   5  -4    3.43    0.78
   5  -4  -4    5.79    1.04
   1   4   4    5.33    0.57
  -5   1   4    5.46    0.73
   5  -1  -4    4.83    0.60
   5  -4   4    3.06    0.54
   1   4  -4    4.95    0.85
   1  -5   4    4.74    0.52
   4   1   4    4.86    0.84
  -5   1  -4    4.00    1.02
   5  -1  -4    4.06    0.81
   4  -5  -4    5.86    0.91
   1   4  -4    5.67    0.52
  -5   4   4    4.25    0.69
  -5   1  -4    3.66    0.95
   1   4  -4    4.99    0.51
  -4  -1   4    3.68    0.65
   1   4  -4    5.18    0.52
  -1   5   4    4.70    0.84
  -1   5   4    5.37    0.81
   4   1   4    4.73    0.82
  -1   5   4    4.61    0.51
  -4  -1   4    4.11    0.86
  -4   5  -4    4.05    0.57
  -1   5   4    4.51    0.81
  -4   5  -4    5.61    0.59
   4  -5  -4    5.37    0.60
   4  -5  -4    6.11    1.27
  -5   4   4    4.89    0.52
  -5   4   4    5.22    0.81
  -4   5  -4    4.40    0.74
  -1  -4  -4    4.00    1.44
  -4   5  -4    4.36    0.59
  -5   4   4    4.97    0.79
  -1   5   4    4.86    0.65
   4   1   4    3.90    0.71
   5  -1  -4    6.30    1.15
   1   4  -4    5.25    0.62
  -1   5   4    4.34    0.58
  -4   5  -4    5.10    0.77
   0   5  -4    5.07    0.57
   5  -5   4    7.21    0.76
   0   5   4    5.51    0.84
   0   5  -4    4.67    0.85
  -5   5   4    5.50    0.81
  -5   0   4    3.83    1.01
   5   0  -4    5.67    1.14
   0   5  -4    5.33    0.59
   0   5   4    5.17    0.85
  -5   5  -4    5.32    0.93
   5  -5  -4    6.14    1.23
  -5   0   4    3.20    0.91
   0   5  -4    4.41    0.63
   0   5   4    5.66    0.66
   5   0  -4    4.24    0.82
   0  -5   4    4.95    0.63
  -5   5  -4    4.18    0.65
  -5   5  -4    6.09    0.65
  -5   5   4    5.07    0.74
  -5   5  -4    5.73    0.92
   5  -5  -4    5.54    0.72
  -5   0  -4    6.48    1.28
   0   5   4    5.27    0.60
   5   0   4    4.19    0.80
   5   0   4    5.40    0.90
  -5   5   4    4.54    0.75
  -5   0  -4    5.10    1.08
  -5   5   4    5.63    0.54
   5  -5  -4    6.75    1.15
   5   0   4    4.32    0.85
  -5   0   4    4.67    0.88
   5   0  -4    4.69    0.66
   0  -5  -4    4.27    1.63
   0   5  -4    6.29    0.60
   3  -6   4    3.03    0.57
  -3   6  -4    3.41    0.52
  -3   6   4    2.98    0.47
  -3   6  -4    3.34    0.53
  -3   6   4    1.91    0.75
  -6   3   4    3.74    0.54
   3   3  -4    3.92    0.44
  -3   6   4    3.17    0.61
  -3  -3   4    3.41    1.07
  -3  -3  -4    3.79    1.68
   6  -3  -4    3.66    1.11
  -6   3  -4    3.95    1.10
   3   3   4    2.80    0.99
   3   3   4    4.44    0.66
   6  -3   4    2.79    0.59
  -3   6   4    3.17    0.51
   3   3  -4    3.36    0.76
   6  -3  -4    3.96    0.91
   3   3  -4    3.79    0.70
   3   3  -4    2.45    0.56
  -3   6  -4    3.95    0.46
   3   3  -4    3.67    0.43
  -6   3   4    3.17    0.92
   6  -3  -4    3.20    0.82
  -3   6   4    3.13    0.54
   3   3   4    3.04    0.95
  -3   6   4    3.53    0.81
  -3   6  -4    2.96    0.48
  -6   3  -4    3.92    0.97
  -6   3   4    5.08    1.15
   3  -6  -4    3.37    1.38
   3   3   4    3.45    0.75
  -3   6   4    2.72    0.84
  -2   6  -4  102.47    5.61
   6  -4  -4  103.69    6.07
  -4   6   4  100.95    5.69
  -6   2   4   99.93    5.74
  -4   6   4   93.88    5.90
   6  -4  -4  102.51    6.24
  -4   6   4   99.87    5.75
  -2  -4   4  109.53    6.11
   6  -2   4  101.16    5.83
   2   4   4  103.12    5.67
   2   4   4  101.20    5.77
  -6   4  -4  104.22    6.13
  -6   2   4   93.00    6.41
   2  -6  -4  101.68    6.79
   4   2  -4  102.52    5.85
  -4   6   4   93.05    5.91
  -2   6  -4  103.93    5.65
   4   2  -4  101.12    5.69
  -6   4  -4  103.57    6.18
  -4  -2  -4   96.46    6.54
  -2   6  -4   99.92    5.62
   2   4   4   98.89    5.83
   2   4   4  105.14    6.32
  -2   6  -4  101.01    5.51
  -6   2   4   89.51    6.45
   4  -6   4  101.64    5.71
  -4   6   4  107.27    5.82
   6  -4  -4   97.60    5.87
   4   2  -4  101.34    6.04
  -4   6   4  107.31    5.58
  -6   4   4   85.14    5.88
   6  -4   4   99.91    5.74
  -6   2  -4  104.88    6.25
   6  -2  -4  102.20    5.61
   2   4  -4  103.08    5.54
  -4   6  -4  102.03    5.63
  -2   6   4   99.42    5.88
   4   2   4   98.72    5.79
  -6   4   4  108.67    5.61
  -4   6  -4  101.60    5.59
   4   2   4   86.69    5.91
   6  -2  -4  100.28    6.27
  -4  -2   4  101.49    6.37
   2   4  -4  104.78    5.56
  -6   4   4   95.67    6.02
  -2   6   4  102.70    5.69
  -6   4   4  101.44    6.09
   4  -6  -4  100.89    6.49
  -2   6   4  104.47    5.93
   6  -2  -4  100.42    5.96
  -2  -4  -4  109.26    7.00
   2   4  -4  100.25    5.78
  -4   6  -4  102.08    5.66
  -4   6  -4  102.20    5.65
  -2   6   4  100.37    5.84
   4   2   4   99.04    5.74
   2   4  -4  103.65    5.57
  -2   6   4   99.81    5.67
   2   4  -4  103.16    5.68
   2   4  -4   99.64    5.96
   4   2   4  100.73    6.04
  -2   6   4  100.28    5.63
   5   1  -4   -0.36    0.70
  -1   6  -4    0.35    0.38
   6  -5  -4   -0.08    0.74
   1  -6  -4    0.51    1.46
  -6   5  -4   -0.26    0.73
  -1   6  -4    0.36    0.36
  -1   6  -4    0.43    0.42
   1   5   4    0.07    1.25
  -5   6   4    0.20    0.49
   1   5   4   -0.35    0.36
  -5   6   4    0.41    0.26
  -5   6   4    0.21    0.44
  -6   1   4   -0.21    0.99
  -6   5  -4   -0.76    0.72
   5   1  -4    0.13    0.48
   5   1  -4   -0.04    0.59
  -5  -1  -4    2.19    1.13
  -6   1   4    0.02    0.52
  -5   6   4    0.07    0.41
  -5   6   4    0.82    0.74
   1   5   4    0.89    0.63
  -1  -5   4   -0.02    0.55
  -6   1   4   -0.02    1.14
   1   5   4   -0.59    0.54
  -1   6  -4   -0.34    0.56
   1   5   4   -0.09    0.37
   6  -5  -4    0.23    0.79
  -1   6  -4    0.25    0.36
  -6   5  -4    0.10    0.38
   5  -6   4    0.46    0.44
   6  -5  -4    0.51    0.55
  -5  -1  -4    0.15    0.84
   6  -1   4    0.48    0.57
  -6   5   4   -0.06    0.57
  -1   6   4    0.68    0.40
  -5  -1   4    0.03    0.83
   6  -1  -4    0.67    0.43
   5  -6  -4    0.75    0.56
   5  -6  -4    0.72    1.03
  -5   6  -4   -0.12    0.40
   1   5  -4   -0.03    0.33
  -1   6   4   -0.48    0.64
   1   5  -4    0.34    0.36
  -5   6  -4   -0.32    0.36
   1  -6   4    0.22    0.30
   1   5  -4    0.69    0.60
   1   5  -4   -0.04    0.41
  -5   6  -4    0.46    0.41
  -6   5   4    0.08    0.50
   5   1   4    0.54    0.68
  -1   6   4    0.43    0.38
  -1   6   4    0.73    0.68
   5   1   4   -0.84    0.50
  -5  -1   4    0.28    0.68
  -6   1  -4    0.71    0.94
  -1   6   4    0.64    0.74
  -6   5   4   -0.07    0.67
   1   5  -4    0.30    0.34
   5   1   4    0.04    0.69
   6  -1  -4    0.39    0.85
   6  -1  -4    0.58    0.77
   6  -5   4    0.27    0.46
  -6   5   4    0.14    0.24
  -5   6  -4    0.42    0.57
  -1  -5  -4   -0.28    1.65
   6  -6  -4  380.36   21.00
   6   0   4  367.34   20.52
  -6   6   4  379.31   20.51
  -6   6  -4  386.91   20.29
   6  -6   4  358.71   20.34
   0   6  -4  371.85   20.30
   6  -6  -4  357.16   20.34
   0  -6  -4  371.01   21.71
   0   6   4  385.12   20.24
   6   0   4  367.32   20.54
   6   0  -4  392.13   20.84
  -6   6  -4  386.16   20.28
   0   6  -4  382.07   20.64
  -6   0   4  371.40   20.75
   0   6  -4  376.48   20.20
  -6   6  -4  389.04   20.32
   0  -6   4  349.69   20.29
  -6   6  -4  384.12   20.47
  -6   6  -4  394.77   20.52
   0   6  -4  375.20   20.23
   0   6   4  373.15   20.44
  -6   6   4  383.69   20.51
  -6   0  -4  385.53   20.83
   6   0   4  358.28   20.53
   6   0  -4  377.32   20.55
   0   6   4  359.62   20.24
   0   6  -4  379.16   20.23
   0   6   4  381.45   20.52
   6  -6  -4  370.67   20.71
  -6   6   4  385.31   20.48
   6   0  -4  368.47   20.29
  -7   3   4    4.48    1.42
   7  -4  -4    4.48    1.24
  -7   4  -4    3.14    1.10
  -3  -4   4    4.76    1.52
  -4   7   4    3.72    0.99
   3   4   4    5.45    0.76
   3   4   4    4.20    1.30
   4   3  -4    5.55    1.06
   3  -7  -4    4.13    1.85
  -4   7   4    3.79    0.65
  -7   4  -4    5.62    1.21
   7  -3   4    4.01    0.83
   4  -7   4    4.53    0.74
   4   3  -4    5.55    0.91
  -3   7  -4    5.53    0.55
  -4   7   4    4.12    0.68
  -4  -3  -4    7.77    1.91
   3   4   4    4.38    0.85
  -4   7   4    5.08    1.10
  -7   3   4    2.55    1.29
  -3   7  -4    4.21    0.62
  -7   3   4    4.25    0.67
  -4   7   4    5.37    0.80
   7  -4  -4    5.31    1.03
   3   4   4    2.74    1.22
  -3   7  -4    4.19    0.64
  -3   7  -4    4.80    0.68
   7  -4  -4    7.04    1.13
   4   3  -4    4.22    0.73
   3   4  -4    4.53    0.85
  -4  -3   4    3.98    1.59
   3   4  -4    5.78    1.05
  -7   3  -4    3.07    1.07
   4   3   4    3.56    1.05
   7  -3  -4    3.67    0.92
   3   4  -4    5.15    0.78
   3   4  -4    5.76    0.58
   7  -4   4    3.43    0.69
  -3   7   4    6.61    1.18
  -4   7  -4    4.76    0.59
   3   4  -4    4.61    0.58
  -7   4   4    3.76    1.15
  -4   7  -4    4.69    0.64
   3   4  -4    4.96    0.56
  -4   7  -4    4.03    0.61
  -4   7  -4    4.09    0.64
  -3   7   4    3.82    0.62
   7  -3  -4    5.55    1.31
   7  -3  -4    4.57    1.01
  -7   4   4    5.59    0.65
   4  -7  -4    6.65    1.89
  -3  -4  -4    6.87    2.09
   4   3   4    5.09    0.79
   4   3   4    4.82    0.85
  -3   7   4    5.68    1.05
  -7   4   4    4.19    1.14
   4   3   4    3.44    1.12
  -7   3  -4    4.61    1.19
  -3   7   4    3.70    0.97
  -3   7   4    4.13    0.68
   7  -5  -4    4.95    1.20
   2   5   4    5.21    0.72
  -5   7   4    5.28    0.79
   5   2  -4    5.68    1.16
  -5   7   4    2.38    1.02
  -7   2   4    4.91    0.83
   7  -5  -4    5.86    0.97
   2   5   4    4.30    0.81
  -7   2   4    3.61    1.66
   5   2  -4    3.43    0.74
   7  -5  -4    5.36    1.18
  -7   5  -4    5.42    1.12
  -2  -5   4    5.14    1.20
  -5   7   4    6.61    0.97
  -2   7  -4    4.49    0.65
  -2   7  -4    5.40    0.73
  -2   7  -4    4.95    0.64
  -7   2   4    1.35    1.50
  -5  -2  -4    6.12    1.22
   7  -2   4    5.30    0.91
   5   2  -4    4.52    0.96
   2   5   4    3.50    0.83
  -5   7   4    4.33    0.70
  -7   5  -4    4.61    0.71
   2   5   4    5.45    1.62
  -7   5  -4    5.80    1.09
   5  -7   4    5.16    0.77
  -5  -2  -4    7.00    1.60
  -2   7  -4    5.26    0.68
   2  -7  -4    5.71    2.22
   7  -5   4    5.73    0.82
  -2   7   4    3.30    0.65
   5   2   4    4.59    1.11
  -5   7  -4    5.86    0.76
  -2   7   4    4.82    0.98
   2   5  -4    5.71    0.63
   7  -2  -4    4.46    1.06
   2   5  -4    6.34    0.82
   2   5  -4    4.40    0.83
  -5   7  -4    5.51    0.74
  -7   5   4    5.50    1.03
  -5   7  -4    5.19    0.73
   2   5  -4    6.99    0.67
  -7   2  -4    4.49    1.26
   2   5  -4    5.59    0.62
  -2   7   4    4.52    0.63
  -2  -5  -4    6.13    2.08
   2   5  -4    5.10    0.99
   7  -2  -4    5.25    0.69
   5  -7  -4    6.14    1.77
  -5   7  -4    6.12    0.70
   5   2   4    4.02    0.82
  -7   5   4    5.85    0.61
  -5  -2   4    4.25    1.54
  -7   2  -4    3.73    1.12
   7  -2  -4    5.31    1.35
   5   2   4    3.84    1.06
  -7   5   4    4.20    1.12
  -7   5   4    2.78    1.11
  -2   7   4    5.78    1.04
  -2   7   4    6.35    1.11
  -6   7   4   15.96    1.50
   1   6   4   14.17    1.23
  -7   1   4    4.43    2.19
  -7   6  -4   15.52    1.34
   7  -1   4   12.09    1.47
  -7   6  -4   14.96    1.27
   6   1  -4   17.38    2.08
  -1   7  -4   13.85    1.28
   6   1  -4   13.84    1.60
  -7   6  -4   15.03    1.63
  -1  -6   4   15.40    1.63
   6   1  -4   16.66    1.44
   1   6   4   16.63    1.54
  -1   7  -4   15.72    1.23
  -6  -1  -4   13.05    1.75
   7  -6  -4   16.48    2.21
   1   6   4   20.80    2.77
   6  -7   4   14.40    1.37
  -1   7  -4   15.96    1.24
  -6   7   4   15.50    1.42
   7  -6  -4   14.25    1.84
  -7   1   4   14.81    1.71
   1  -7  -4   16.21    3.17
  -7   6  -4   16.62    1.62
   1   6   4   15.89    1.23
   1   6   4   14.58    1.55
   7  -6  -4   16.55    1.52
  -1   7  -4   16.88    1.75
  -1   7  -4   15.76    1.28
  -7   1   4    5.97    2.13
  -6   7   4   15.41    1.48
  -7   6   4   13.72    1.57
   1   6  -4   15.12    1.66
  -7   1  -4   12.98    1.73
  -1   7   4   13.80    1.52
  -6   7  -4   14.58    1.27
   7  -1  -4   15.41    1.30
  -6  -1   4   18.17    2.37
  -1   7   4   14.47    1.59
  -1   7   4   15.06    1.23
   1   6  -4   14.00    1.17
  -6   7  -4   16.17    1.52
   6   1   4   17.70    1.78
  -1   7   4   12.38    1.45
   7  -1  -4   18.13    2.15
   7  -1  -4   14.40    1.65
  -7   6   4   14.63    1.75
  -6   7  -4   16.03    1.30
  -6   7  -4   15.67    1.31
  -1  -6  -4   14.98    2.92
   1   6  -4   15.92    1.21
  -7   6   4    9.92    1.36
   6   1   4   14.35    1.71
  -1   7   4   16.90    1.24
   1   6  -4   14.13    1.21
   6  -7  -4   20.63    2.79
  -7   1  -4   13.33    1.79
   7  -6   4   15.07    1.42
   6   1   4   18.26    1.68
   7   0   4   34.73    2.86
   7   0  -4   34.63    2.83
   7   0   4   33.39    2.71
   0   7  -4   34.97    2.29
   0  -7   4   34.47    2.33
  -7   7   4   36.77    2.63
   7  -7  -4   38.11    2.48
  -7   7   4   38.39    2.74
   0   7  -4   34.05    2.26
   0   7   4   36.11    2.65
   7   0  -4   35.55    2.38
  -7   7  -4   37.57    2.38
   0   7   4   35.76    2.30
  -7   7  -4   37.07    2.61
   0   7  -4   37.56    2.28
   0   7  -4   34.81    2.38
   7  -7  -4   36.94    3.50
  -7   7   4   40.00    2.69
   0   7  -4   35.76    2.75
  -7   0   4   31.58    2.99
   0  -7  -4   40.05    4.58
  -7   7  -4   39.83    2.72
   7   0  -4   37.28    3.15
  -7   7  -4   34.59    2.37
  -7   7  -4   34.00    2.34
   0   7   4   32.30    2.27
   7  -7   4   33.57    2.46
   0   7   4   37.48    2.76
  -7   0  -4   39.06    3.25
  -8   4   4  338.69   18.20
  -4   8   4  315.03   17.03
   8  -4  -4  305.15   17.31
  -8   4   4  318.20   17.05
   4   4   4  307.12   17.20
   4   4   4  345.13   17.68
   8  -4  -4  279.94   17.42
  -4  -4  -4  299.83   18.15
  -4   8   4  329.80   17.37
  -4   8   4  343.82   17.50
  -4   8   4  318.45   17.09
   4   4  -4  303.19   17.22
  -4   8  -4  302.82   16.89
   4   4  -4  309.31   17.46
  -4   8  -4  315.91   17.04
  -8   4   4  320.16   18.07
  -8   4  -4  325.00   17.52
   8  -4   4  302.42   17.19
   4   4  -4  300.57   17.09
  -8   4  -4  314.11   17.48
  -4   8   4  322.59   17.41
   4   4   4  301.49   17.08
  -4   8  -4  306.78   17.00
  -4  -4   4  308.07   18.52
   8  -4  -4  317.77   17.74
  -4   8  -4  312.57   17.04
   4  -8  -4  322.92   18.83
   4   4   4  328.84   17.59
  -4   8   4  310.26   17.09
  -3   8  -4    3.05    0.68
   8  -3   4    2.63    0.83
  -5  -3  -4    4.45    1.62
  -3  -5   4    1.56    1.57
  -5   8   4    2.82    0.80
  -5   8   4    3.83    0.75
   5   3  -4    3.35    1.07
  -8   5  -4    3.28    1.08
  -8   5  -4    3.51    1.10
   8  -5  -4    1.66    1.13
   8  -5  -4    3.69    0.99
  -3   8  -4    2.15    0.62
  -5   8   4    2.82    0.67
   3   5   4    2.36    0.82
  -8   3   4    3.27    1.74
   3   5   4    2.28    1.33
  -5   8   4    0.42    1.00
   3   5   4    2.94    0.70
   5  -8   4    2.29    0.70
  -3   8  -4    2.20    0.60
  -8   3   4    2.07    1.86
   5   3  -4    1.72    0.72
   3  -8  -4    2.20    2.30
   5   3  -4    2.05    0.89
  -8   5  -4    2.82    0.63
  -8   3   4    2.69    0.65
  -5  -3  -4    0.88    1.05
  -3   8   4    1.55    1.03
  -3   8   4    3.53    1.01
   8  -5   4    2.10    0.68
   3   5  -4    2.65    0.83
   3   5  -4    2.95    0.57
   5   3   4    3.42    0.84
   8  -3  -4    3.53    1.06
   8  -3  -4    3.45    1.22
  -5  -3   4    1.99    1.99
  -5   8  -4    2.57    0.63
   3   5  -4    2.75    0.52
   5   3   4    2.95    0.80
  -5   8  -4    2.17    0.62
  -5   8  -4    3.40    0.60
   5   3   4    3.18    1.10
   8  -3  -4    2.21    0.85
  -8   3  -4    3.05    1.19
  -3   8   4    2.19    1.03
  -3   8   4    1.78    0.61
  -8   5   4    2.96    0.52
  -8   5   4    2.44    1.15
   5   3   4    3.88    1.24
   3   5  -4    3.42    0.56
  -8   3  -4    3.33    1.30
  -8   5   4    3.61    1.34
  -3   8   4    3.36    0.67
  -3  -5  -4    5.37    2.03
   3   5  -4    2.67    0.88
  -5   8  -4    2.85    0.64
   5  -8  -4    3.61    2.16
   3   5  -4    3.22    0.74
   8  -6  -4   65.46    4.34
  -2   8  -4   65.89    4.50
  -6   8   4   70.26    4.36
   6   2  -4   67.93    4.17
   8  -6  -4   73.94    4.94
  -6   8   4   70.46    4.20
  -2   8  -4   67.55    4.04
   8  -2   4   67.65    4.35
   2  -8  -4   67.62    6.38
  -6  -2  -4   66.49    4.77
  -2   8  -4   68.59    4.05
   6   2  -4   66.87    4.70
  -8   6  -4   69.57    4.57
  -8   6  -4   68.52    4.10
   6  -8   4   63.74    4.15
  -2  -6   4   71.88    4.77
   8  -2   4   54.10    5.94
   2   6   4   66.31    4.25
  -8   6  -4   71.63    4.51
   6   2  -4   63.97    4.43
  -2   8  -4   72.63    4.04
  -8   6  -4   66.91    4.10
  -6   8   4   69.73    4.22
   2   6   4   69.49    4.05
  -2   8  -4   67.44    4.10
   2   6   4   70.53    4.35
  -8   2   4   67.68    4.31
   8  -6   4   69.20    4.21
  -2   8   4   71.18    4.03
   2   6  -4   68.32    4.15
   2   6  -4   65.38    4.42
   6  -8  -4   76.59    6.11
  -6   8  -4   66.47    4.04
   6   2   4   69.63    4.32
  -8   2  -4   65.77    4.78
  -6   8  -4   68.46    4.01
   6   2   4   69.37    4.55
   2   6  -4   66.93    3.98
  -8   6   4   64.17    4.65
  -6   8  -4   67.57    4.08
  -8   2  -4   69.76    4.78
  -8   6   4   78.17    4.74
  -6  -2   4   58.77    5.27
  -2   8   4   75.98    4.55
   8  -2  -4   71.71    4.55
   8  -2  -4   68.15    4.02
   2   6  -4   70.09    3.96
   2   6  -4   67.41    3.96
  -6   8  -4   70.08    4.11
   6   2   4   71.07    4.53
  -2   8   4   68.32    4.04
   8  -2  -4   75.20    5.03
  -2   8   4   72.80    4.45
  -8   6   4   75.69    4.74
   2   6  -4   68.74    4.27
  -2  -6  -4   67.34    5.88
  -2   8   4   72.38    4.41
  -1   8  -4    1.00    0.56
  -8   7  -4    1.24    0.91
   1   7   4    7.21    2.22
   1   7   4    1.36    0.55
   7   1  -4    2.27    1.11
  -1   8  -4    2.14    0.87
  -1   8  -4    1.32    0.65
   1   7   4    1.53    1.03
   1   7   4    1.74    0.60
  -7   8   4    1.81    0.73
  -7   8   4    0.90    0.85
  -8   1   4    1.36    0.97
  -7   8   4    1.55    0.76
  -8   1   4    0.01    1.66
  -8   7  -4    1.32    0.69
   7   1  -4    2.38    0.75
  -8   7  -4    3.25    1.06
  -1   8  -4    1.78    0.64
   7  -8   4    1.43    0.71
   8  -1   4    1.54    0.89
  -8   7  -4    2.01    0.68
  -8   7  -4    1.74    0.65
  -1   8  -4    1.87    0.63
   1  -8  -4    3.54    2.53
   1   7   4    0.86    0.92
  -1  -7   4    1.59    0.83
   7   1  -4    1.38    1.20
   7   1  -4    1.43    0.60
   8  -7  -4    1.83    0.77
  -7  -1  -4    2.92    1.34
  -8   1   4   -2.71    1.65
  -1   8   4    2.57    0.64
   8  -1  -4    0.59    1.02
  -1   8   4    0.94    0.56
   1   7  -4    1.30    0.57
  -8   1  -4    2.41    1.27
  -8   1  -4    2.46    1.32
   1   7  -4    1.13    0.80
   1   7  -4    2.38    0.61
  -8   7   4    1.57    0.84
  -7  -1   4    0.46    1.22
  -1  -7  -4    2.39    2.22
  -1   8   4    1.74    0.96
  -7   8  -4    1.85    0.65
  -1   8   4    1.95    0.93
   7   1   4    2.26    0.97
  -8   7   4    1.86    1.10
   8  -7   4    1.93    0.72
   8  -1  -4    2.16    0.65
  -7   8  -4    2.02    0.66
  -7   8  -4    2.35    0.68
   1   7  -4    2.31    0.59
   7   1   4    1.64    1.05
   7  -8  -4    4.85    2.23
  -1   8   4    2.20    1.04
   8  -1  -4    3.07    1.26
   1   7  -4    1.97    0.75
  -8   7   4    1.28    0.83
   0   8   4   59.17    4.04
   8   0  -4   62.70    4.22
   8   0  -4   64.05    4.64
   0   8   4   55.67    3.48
  -8   8   4   64.03    4.01
   0   8  -4   57.00    3.47
  -8   8  -4   58.66    3.60
  -8   0  -4   56.73    4.40
   8  -8   4   54.93    3.70
   0   8  -4   55.45    3.46
   0  -8  -4   58.89    5.70
   8   0   4   60.66    4.11
  -8   8   4   60.73    3.91
   0   8   4   57.57    3.48
  -8   0  -4   54.17    4.33
  -8   8  -4   59.28    3.56
   8  -8  -4   55.92    3.67
  -8   0   4   60.35    4.28
  -8   8   4   58.88    3.90
   8   0   4   55.54    3.92
   8   0  -4   60.75    3.59
   0   8  -4   55.77    3.63
   0   8  -4   56.85    3.98
   0   8   4   61.09    3.91
   0   8  -4   55.26    3.51
  -8   8  -4   54.58    3.57
  -5   9   4   29.84    2.14
  -9   5  -4   29.65    2.11
   4   5   4   30.88    2.21
  -4  -5   4   30.82    3.81
   9  -5  -4   30.82    2.60
   4  -9  -4   35.15    4.75
   9  -4   4   27.89    2.34
  -9   4   4   26.67    3.42
  -9   5  -4   37.67    2.95
  -9   5  -4   31.55    2.78
  -9   4   4   28.42    2.10
  -4   9  -4   26.95    2.10
   5   4  -4   27.36    2.30
  -4   9  -4   26.07    2.06
  -4   9  -4   28.92    2.07
  -5  -4  -4   30.14    2.90
   9  -5  -4   32.92    3.23
  -5   9   4   29.97    2.14
   4   5   4   34.27    3.24
  -5  -4  -4   33.30    3.45
   5   4  -4   28.61    2.53
   5   4  -4   28.58    2.71
   4   5   4   41.03    3.72
  -5   9   4   28.75    2.21
  -9   4   4   27.29    3.41
  -4   9   4   33.68    2.67
  -9   5   4   22.64    2.83
   5   4   4   27.69    2.29
   4   5  -4   29.87    2.56
   4   5  -4   28.80    2.29
  -5   9  -4   29.45    1.94
  -9   4  -4   33.58    2.80
  -5   9  -4   28.81    2.12
   5  -9  -4   36.25    4.85
  -4   9   4   30.71    2.64
   4   5  -4   27.87    2.45
  -4   9   4   28.58    2.10
  -5   9  -4   30.34    2.08
  -9   4  -4   27.06    2.83
  -9   5   4   31.94    3.37
  -4  -5  -4   29.55    3.67
  -5   9  -4   28.60    2.09
   9  -5   4   28.48    2.30
   9  -4  -4   33.74    3.19
   9  -4  -4   27.26    2.65
  -5  -4   4   24.68    3.74
  -4   9   4   31.59    2.81
  -4   9   4   29.88    2.14
   5   4   4   31.95    2.90
   5   4   4   26.98    2.30
   5   4   4   40.74    3.15
  -9   6  -4    2.22    1.08
   3   6   4    3.48    0.77
  -6   9   4    3.29    0.95
  -3   9  -4    3.20    0.79
  -9   6  -4    3.55    1.21
   6   3  -4    1.90    0.87
   9  -6  -4    4.27    1.07
  -6   9   4    1.17    0.69
  -3   9  -4    2.58    0.68
  -3   9  -4    1.73    0.71
   3   6   4    4.26    1.74
  -9   6  -4    1.53    0.66
  -9   3   4    3.00    1.84
  -9   3   4    3.01    0.82
  -6   9   4    2.82    0.73
   9  -3   4    3.44    0.97
   3  -9  -4    2.05    2.56
   3   6   4    2.76    1.06
  -3  -6   4    4.46    1.77
  -9   6  -4    2.06    0.70
  -3   9  -4    4.16    0.77
   6   3  -4    3.36    1.17
  -6  -3  -4    3.81    1.36
   6   3  -4    1.37    1.11
   9  -6  -4    4.15    1.35
  -9   3   4    1.82    1.78
  -9   6   4    3.13    1.33
   6   3   4    3.28    0.99
  -3   9   4    2.22    0.69
   3   6  -4    2.00    0.66
  -9   3  -4    3.45    1.26
  -6   9  -4    3.02    0.68
   3   6  -4    2.96    0.72
   3   6  -4    2.77    0.95
   3   6  -4    1.87    0.62
  -3  -6  -4    6.18    2.17
   6  -9  -4    3.29    2.64
   9  -6   4    2.28    0.86
   3   6  -4    3.22    1.00
   3   6  -4    3.76    0.88
  -9   6   4    3.90    1.47
  -6   9  -4    2.86    0.70
   9  -3  -4    3.40    1.25
   6   3   4    2.68    1.23
  -3   9   4    2.53    0.70
   9  -3  -4    2.72    1.38
  -3   9   4    2.85    1.11
  -3   9   4    3.68    1.30
  -6   9  -4    2.29    0.70
  -3   9   4    2.95    1.10
  -6   9  -4    2.81    0.76
  -6  -3   4   -0.34    1.71
  -9   3  -4    2.38    1.19
   6   3   4    2.18    1.11
  -9   7  -4   13.50    1.44
  -2   9  -4   10.33    1.15
   2   7   4   11.81    1.20
  -2   9  -4    8.64    1.15
   2   7   4   15.49    2.60
  -7  -2  -4    8.72    1.71
  -9   7  -4   10.95    1.63
  -9   7  -4   10.00    1.51
  -2   9  -4    9.42    1.09
  -7   9   4    7.76    1.25
   7  -9   4    9.04    1.23
  -9   7  -4   12.06    1.26
  -9   7  -4   13.99    1.39
  -2  -7   4   13.10    1.90
   2  -9  -4   12.76    3.30
  -7  -2  -4   11.69    1.83
  -7   9   4   12.01    1.51
   9  -7  -4   12.89    1.54
   9  -7  -4   11.98    1.70
  -7   9   4    9.86    1.23
   2   7   4   11.44    1.52
  -2   9  -4   10.26    1.57
   7   2  -4   11.93    1.73
   7   2  -4   10.43    1.31
  -9   2   4    5.34    2.19
   7   2  -4    9.33    1.82
  -9   2   4    6.33    2.19
  -9   2   4   12.15    1.51
   9  -2   4   12.82    1.56
   2   7   4    9.80    1.36
  -2   9  -4   11.55    1.17
   7   2   4   10.09    1.69
  -2   9   4   10.39    1.12
  -7   9  -4   13.77    1.22
   7   2   4   10.72    1.51
  -9   2  -4    9.15    1.70
  -9   7   4   11.02    1.81
  -9   2  -4   12.11    1.78
  -2   9   4   10.75    1.10
   9  -2  -4   12.02    1.72
   9  -2  -4   12.11    1.19
  -7  -2   4   12.50    2.36
   9  -7   4   11.67    1.37
   2   7  -4   11.94    1.09
   2   7  -4   10.18    1.51
  -2   9   4   10.86    1.50
   2   7  -4    9.93    1.35
   2   7  -4   11.53    1.13
  -7   9  -4   11.83    1.28
  -7   9  -4   11.41    1.49
  -9   7   4   12.94    1.89
   9  -2  -4   14.20    2.18
  -2  -7  -4   13.17    2.84
  -2   9   4   10.55    1.61
   2   7  -4   11.28    1.07
   2   7  -4   12.10    1.38
  -7   9  -4   11.01    1.24
  -2   9   4   12.96    1.58
  -9   7   4   10.04    1.61
  -9   8  -4    3.61    1.09
  -1   9  -4    2.70    0.87
  -9   1   4    1.68    1.76
   8   1  -4    4.08    1.41
  -9   8  -4    3.90    1.12
  -1   9  -4    3.63    0.76
   9  -8  -4    5.14    1.07
   9  -1   4    3.02    1.04
  -8   9   4    4.64    1.37
  -1   9  -4    2.80    0.79
  -9   1   4    2.83    1.19
  -8   9   4    3.32    0.87
   8  -9   4    4.15    0.97
   1   8   4    1.87    1.20
   1   8   4    5.84    2.39
  -9   8  -4    3.27    0.83
   1   8   4    5.05    1.22
  -8  -1  -4    2.95    1.45
  -8  -1  -4    3.17    1.47
  -8   9   4    3.43    1.00
  -8   9   4    3.87    1.10
  -9   8  -4    3.82    0.99
  -9   1   4   -0.39    1.67
   8   1  -4    3.86    0.92
  -8   9  -4    3.34    0.84
   1   8  -4    2.76    0.92
  -8   9  -4    3.28    0.82
   1   8  -4    3.78    0.82
  -9   8   4    3.76    1.34
  -1   9   4    3.05    0.75
   1   8  -4    3.93    0.76
   1   8  -4    3.36    0.72
  -8  -1   4    3.30    1.46
   1   8  -4    5.00    1.05
   1   8  -4    3.59    1.05
  -8   9  -4    2.26    0.79
  -9   1  -4    4.86    1.43
  -1   9   4    3.12    1.15
   8   1   4    3.61    1.30
  -1   9   4    1.66    1.28
   9  -1  -4    2.64    0.79
  -9   8   4    3.61    1.12
   8   1   4    2.47    1.10
   9  -1  -4    2.93    1.35
  -9   8   4    4.15    1.24
  -9   1  -4    3.20    1.39
   9  -8   4    3.67    0.96
  -1   9   4    3.07    0.71
  -9   9  -4    2.90    0.81
   0   9  -4    4.17    0.80
  -9   9   4    4.45    1.16
  -9   0   4    3.29    1.32
  -9   9   4    5.02    1.33
   0   9  -4    3.97    0.83
  -9   9  -4    3.13    0.91
   9   0  -4    3.96    1.50
   9  -9   4    2.92    1.03
  -9   0  -4    5.96    1.57
   0   9  -4    4.76    1.00
   0   9   4    4.17    0.78
  -9   9  -4    4.63    1.04
   9   0   4    4.49    1.21
  -9   9   4    3.72    1.09
   0   9   4    4.99    1.32
   9   0  -4    3.68    0.86
   0   9   4    4.11    1.38
  -9   0  -4    3.26    1.51
  -5  -5  -4    1.58    1.23
   5   5   4    0.16    0.78
  -5  10   4    0.49    0.71
  10  -5  -4    1.88    1.06
  -5  10  -4    0.78    0.67
  -5  10  -4    0.66    0.75
  -5  -5  -4    2.88    1.68
  -5  10   4    0.96    0.71
   5   5  -4   -0.59    1.44
   5 -10  -4    2.29    2.82
   5   5  -4    1.25    1.03
  -5  10  -4    1.38    0.56
  -5  -5   4    0.09    2.14
  10  -5   4    0.21    0.79
   5   5   4    0.51    1.33
 -10   5  -4    0.38    1.15
  -5  10   4    0.20    1.17
 -10   5   4   -1.24    1.44
 -10   5  -4    0.78    0.78
 -10   5   4    0.34    1.55
   5   5  -4    1.39    0.93
 -10   5  -4    1.02    1.29
   5   5   4    0.59    1.40
  -6  -4  -4   50.90    4.00
  -4  10  -4   42.31    3.17
  10  -4   4   43.66    3.41
 -10   4   4   46.60    4.70
  -6  10   4   48.79    3.24
  -4  10  -4   46.74    3.20
 -10   4   4   51.44    3.25
 -10   6  -4   53.21    3.78
  -6  10   4   50.24    3.33
   6   4  -4   51.44    3.80
 -10   6  -4   50.74    3.79
   6   4  -4   47.27    3.40
 -10   4   4   51.12    4.73
 -10   6  -4   44.56    3.21
   4   6   4   65.08    4.52
  -4  -6   4   59.92    5.11
  -6  10   4   50.08    3.25
  -4  10  -4   44.99    3.15
  10  -6  -4   47.57    3.61
   4   6   4   53.08    3.57
  -4  10   4   43.11    3.16
   6   4   4   58.91    4.02
 -10   6   4   48.79    4.24
  10  -6   4   48.96    3.43
 -10   6   4   53.71    4.39
  -6  -4   4   46.33    4.99
 -10   4  -4   48.66    3.85
  -6  10  -4   51.40    3.04
   4   6  -4   50.11    3.55
  -4  10   4   53.04    3.67
   4   6  -4   49.01    3.39
  -4  10   4   48.79    3.15
   6   4   4   56.90    3.95
  -6  10  -4   45.86    3.15
  -4  10   4   53.94    3.68
  10  -4  -4   52.95    3.80
  -4  10   4   56.80    3.89
  -4  -6  -4   50.10    3.86
 -10   4  -4   48.20    3.92
  -6  10  -4   46.73    3.20
   6 -10  -4   54.36    5.88
 -10   7  -4    0.70    0.84
  -7  10   4   -0.66    0.76
  -7  -3  -4    0.52    1.20
  -7  10   4    0.47    0.67
  -3  10  -4    0.17    0.67
   7   3  -4    1.12    1.30
   7   3  -4    0.46    0.91
  -3  10  -4    1.28    0.70
  -7  -3  -4   -1.14    1.13
  -3  10  -4    0.19    0.72
  10  -7  -4    0.47    0.99
 -10   7  -4   -0.45    1.05
 -10   7  -4    0.41    1.07
  -3  -7   4   -1.03    1.47
  10  -3   4    0.11    0.87
  -7  10   4   -0.24    0.88
 -10   7  -4    0.05    0.61
 -10   3   4   -0.47    0.71
   3   7   4   -0.28    0.97
 -10   3   4   -1.43    1.58
 -10   3   4   -2.26    1.50
   3   7   4    0.44    1.63
  -7  -3   4   -1.69    1.47
 -10   3  -4    0.43    1.25
  -7  10  -4    0.24    0.70
  10  -7   4    0.22    0.81
 -10   3  -4    1.73    1.27
 -10   7   4    0.72    1.34
   7   3   4   -0.45    0.99
  -7  10  -4    0.03    0.64
   7   3   4    0.90    1.27
   3   7  -4    0.16    0.86
  -3  10   4   -1.09    0.98
  -3  10   4   -0.54    0.59
   3   7  -4   -0.34    0.57
 -10   7   4   -0.34    1.18
  -3  10   4   -0.83    0.63
  -3  10   4    1.51    1.24
   3   7  -4   -0.23    0.84
  -7  10  -4   -0.13    0.62
  10  -3  -4   -0.67    1.13
 -10   2   4  182.80   10.61
   8   2  -4  186.46   10.41
  -8  -2  -4  196.46   11.04
  -8  10   4  196.12   10.55
  10  -8  -4  183.46   10.62
   8   2  -4  185.90   10.83
 -10   8  -4  182.03   10.63
  -8  10   4  191.88   10.68
   2   8   4  192.00   10.57
  -2  10  -4  178.56   10.40
  -8  -2  -4  196.75   11.04
 -10   8  -4  179.54   10.37
   2   8   4  187.92   10.68
  -2  10  -4  177.19   10.26
  -2  10  -4  175.58   10.32
  -8  10   4  190.89   10.55
 -10   8  -4  180.90   10.61
 -10   2   4  174.33   11.37
 -10   2   4  166.91   11.39
   8   2  -4  172.62   10.44
 -10   8  -4  182.09   10.37
  10  -2   4  175.37   10.58
  -8  -2   4  190.42   11.15
 -10   8   4  187.92   10.78
  -8  10  -4  188.76   10.28
   8   2   4  184.24   10.74
  -2  10   4  216.41   10.75
   2   8  -4  183.01   10.27
  10  -8   4  175.03   10.51
 -10   2  -4  179.73   10.85
   8   2   4  202.10   10.81
 -10   8   4  205.03   11.07
 -10   2  -4  190.73   10.93
  -2  10   4  168.66   10.24
   2   8  -4  184.96   10.46
  10  -2  -4  190.58   10.80
  -8  10  -4  177.08   10.38
  10  -2  -4  178.72   10.40
 -10   8   4  200.88   11.05
  -8  10  -4  179.90   10.34
  -2  10   4  214.25   10.90
   2   8  -4  177.11   10.21
   2   8  -4  188.08   10.55
  -2  10   4  182.13   10.27
   9   1  -4    6.95    1.14
   1   9   4    5.89    1.48
  -9  -1  -4    6.38    1.60
   1   9   4   10.98    2.61
  -9  10   4    9.40    1.49
  10  -1   4    6.83    1.31
 -10   9  -4    6.23    1.04
   9 -10   4    7.33    1.32
  10  -9  -4    9.74    1.51
  -9  -1  -4    3.76    1.58
   9   1  -4    7.51    1.74
 -10   1   4    7.62    1.46
  -9  10   4    9.51    1.70
   1   9   4    6.83    1.40
  -1  10  -4    5.75    0.94
  -9  10   4    6.87    1.31
  -1  10  -4   10.23    1.36
  -1  10  -4    6.63    1.06
 -10   9  -4    8.67    1.27
  -1  10   4    8.77    1.69
   9   1   4    9.28    1.71
   1   9  -4    6.47    1.25
 -10   1  -4    6.79    1.60
  10  -1  -4    7.76    1.71
  -9  -1   4    7.43    1.63
   9   1   4    6.82    1.34
   1   9  -4    6.17    0.97
  10  -1  -4    9.87    1.17
  -9  10  -4    6.26    1.10
  -1  10   4    8.03    1.50
 -10   9   4    8.98    1.58
  10  -9   4    6.81    1.30
 -10   9   4    7.92    1.63
  -9  10  -4    8.71    1.30
 -10   1  -4    6.95    1.66
   1   9  -4    7.87    1.12
   1   9  -4    5.29    1.21
  -1  10   4    6.84    1.00
 -10   9   4    6.01    1.31
  -9  10  -4    9.27    1.26
   0  10   4   41.08    3.30
   0  10  -4   28.87    2.77
 -10  10   4   36.85    3.12
 -10   0  -4   36.99    3.40
 -10  10   4   35.32    3.09
  10   0   4   34.88    3.04
   0  10  -4   35.38    2.82
  10   0  -4   37.71    3.52
 -10  10  -4   34.28    2.76
 -10   0  -4   35.80    3.38
 -10  10   4   46.21    3.54
 -10   0   4   35.09    3.18
  10   0  -4   33.17    2.59
 -10  10   4   36.18    3.02
   0  10   4   39.40    3.07
   0  10  -4   34.57    2.52
 -10  10  -4   34.65    2.74
  10 -10   4   36.84    2.92
 -10  10  -4   34.79    2.62
   0  10  -4   33.64    2.61
  -5  11  -4    8.61    1.13
  -6  -5  -4   10.70    2.36
  11  -5   4   10.42    1.44
  -5  11  -4    8.00    1.17
 -11   6  -4    8.39    1.64
   5   6   4    7.31    1.38
  -6  -5  -4    9.55    1.76
  -6  11   4    7.33    1.15
 -11   5   4    9.00    2.12
 -11   5   4   10.90    2.21
 -11   6  -4    9.27    1.23
   5   6   4   10.93    2.02
   6   5  -4    7.49    1.41
   6   5  -4    7.54    1.64
  -6  11   4    8.20    1.22
  -5  11  -4    9.34    1.33
  11  -6  -4    9.18    1.61
  -5  -6   4   13.25    2.69
 -11   6  -4    8.28    1.64
   5   6  -4   10.30    1.68
 -11   5  -4    9.14    1.67
 -11   5  -4    8.18    1.20
 -11   5  -4    9.34    1.68
  11  -5  -4   10.34    1.64
  -6  -5   4   11.44    2.54
  -6  11  -4    8.59    0.98
   6   5   4    9.78    1.47
  -5  11   4    9.01    1.22
  11  -6   4    8.41    1.36
   6   5   4   13.68    2.04
 -11   6   4    6.49    1.81
  -6  11  -4    6.98    1.16
 -11   6   4   11.20    2.14
  -6  11  -4    8.52    1.19
   5   6  -4    8.62    1.49
  -5  11   4    7.98    1.11
   6   5   4   10.42    1.88
  -5  11   4   11.72    2.35
 -11   7  -4    3.54    1.35
   4   7   4    4.15    1.71
  -4  11  -4    1.40    0.92
  -7  -4  -4    3.50    1.48
  -7  11   4    3.81    1.09
  -7  11   4    2.42    0.85
 -11   4   4    0.38    1.67
  -7  -4  -4    3.10    1.45
  -4  11  -4    3.65    0.93
  11  -7  -4    5.27    1.36
  -7  11   4    3.74    0.95
   7   4  -4    3.34    1.57
   4   7   4    3.51    1.15
 -11   7  -4    2.02    1.27
 -11   4   4    0.34    1.49
  -4  11  -4    3.03    1.01
 -11   7  -4    2.25    0.76
  -4  -7   4    3.26    1.95
 -11   7  -4    4.21    1.04
  11  -4   4    2.33    1.04
   7   4  -4    4.70    1.19
 -11   4  -4    4.80    1.47
  -7  -4   4    3.94    1.93
  11  -7   4    2.42    1.04
  -4  11   4    3.81    0.85
   4   7  -4    2.05    1.15
   7   4   4    2.82    1.40
  -4  11   4    2.76    0.86
 -11   4  -4    3.55    1.47
  -7  11  -4    3.65    0.82
  -7  11  -4    3.09    1.03
 -11   7   4    1.40    1.31
  -7  11  -4    2.66    0.90
 -11   4  -4    2.01    0.82
  -4  11   4    4.14    1.35
  -4  11   4    2.11    1.42
 -11   7   4    1.98    1.57
   4   7  -4    0.80    1.11
  11  -4  -4    2.97    1.27
   7   4   4    3.13    1.33
  11  -8  -4   17.61    2.03
  -3  11  -4   15.28    1.66
  -3  11  -4   17.13    1.64
 -11   8  -4   13.14    1.49
  11  -3   4   15.88    1.85
   8   3  -4   19.12    2.35
   3   8   4   19.50    2.23
   8   3  -4   14.74    1.63
  -8  11   4   17.30    1.77
 -11   3   4   15.67    1.70
  -8  11   4   18.43    1.95
 -11   8  -4   17.19    1.69
   8   3  -4   17.86    1.82
  -3  11  -4   17.08    1.76
 -11   3   4   16.63    2.55
 -11   8  -4   17.96    2.05
  -3  -8   4   25.38    2.68
  -8  -3  -4   15.07    2.19
  -8  -3  -4   15.28    2.16
  -8  11   4   15.99    1.68
   3   8   4   25.44    2.95
 -11   3   4   19.14    2.78
 -11   8  -4   16.45    1.99
  -3  11   4   19.34    2.23
  -8  -3   4   20.86    2.57
  -8  11  -4   15.21    1.48
 -11   8   4   18.41    2.30
  -8  11  -4   14.53    1.63
   3   8  -4   16.03    1.85
 -11   3  -4   17.84    2.13
  -3  11   4   14.96    1.55
  -3  11   4   17.68    2.01
 -11   8   4   21.61    2.52
   8   3   4   21.81    2.34
   8   3   4   17.37    2.12
  11  -3  -4   15.00    2.06
  11  -8   4   15.68    1.80
  -8  11  -4   16.41    1.65
 -11   3  -4   15.88    2.15
   3   8  -4   20.37    1.99
  -9  11   4   32.55    2.75
  -2  11  -4   29.52    2.36
  -9  11   4   36.79    2.79
 -11   9  -4   30.34    2.90
   2   9   4   31.13    2.81
 -11   2   4   34.39    3.58
 -11   9  -4   29.73    2.45
 -11   9  -4   30.75    2.87
   2   9   4   48.90    4.33
  -9  -2  -4   32.09    3.19
  -2  11  -4   32.37    2.50
 -11   9  -4   34.84    2.65
  -2  11  -4   31.18    2.61
  11  -2   4   32.02    2.84
 -11   2   4   33.39    2.75
   2   9   4   35.00    3.08
  -9  11   4   31.02    3.08
  -9  -2  -4   34.05    3.24
   9   2  -4   30.32    2.54
  11  -9  -4   33.62    3.04
   9   2  -4   31.93    3.40
  -2  11   4   36.50    3.00
   2   9  -4   32.14    2.80
  -9  11  -4   29.58    2.60
  11  -2  -4   32.49    2.72
 -11   2  -4   34.34    3.26
   9   2   4   38.88    3.26
 -11   9   4   32.67    3.38
  11  -2  -4   36.78    3.33
   2   9  -4   29.25    2.31
 -11   9   4   33.75    3.34
  -2  11   4   31.14    2.42
 -11   2  -4   29.23    3.17
  11  -9   4   33.45    2.83
  -9  11  -4   33.85    2.54
   2   9  -4   30.83    2.46
 -11   9   4   35.01    2.92
  -2  11   4   34.55    3.05
  -9  -2   4   33.90    3.28
   9   2   4   34.67    3.04
   2   9  -4   30.31    2.75
  -9  11  -4   34.58    2.50
 -10  -1  -4    0.32    1.31
   1  10   4   -1.66    1.17
 -10  11   4    0.96    1.17
 -11   1   4    0.79    1.05
 -10  11   4    0.89    1.02
  -1  11  -4    0.84    0.94
 -11  10  -4    1.13    1.04
  10   1  -4    1.28    0.93
 -11  10  -4    1.28    1.06
  -1  11  -4    0.80    0.88
  -1  11  -4    1.00    1.03
  10   1  -4   -0.20    1.49
  11  -1   4    0.39    1.04
  11 -10   4    0.15    1.10
 -11  10   4    1.05    1.26
 -11  10   4    0.70    1.32
  11  -1  -4    0.64    0.80
 -10  11  -4    0.00    1.02
   1  10  -4    1.12    1.06
  11  -1  -4    1.42    1.50
  10   1   4    1.13    1.13
   1  10  -4    0.90    0.84
  -1  11   4   -0.44    0.75
  -1  11   4    0.27    1.31
 -11   1  -4    1.89    1.42
   1  10  -4    0.69    1.12
 -10  -1   4   -0.42    1.17
 -10  11  -4    0.99    1.00
 -11  11  -4   15.23    1.65
 -11   0  -4   12.40    1.94
   0  11   4   14.99    2.00
  11   0  -4   12.07    2.04
 -11  11   4   12.95    1.80
  11   0  -4   12.97    1.44
 -11  11   4   14.47    1.92
 -11  11  -4    9.74    1.44
 -11   0   4   10.47    1.68
   0  11  -4   14.15    1.77
   0  11  -4   11.89    1.52
  11   0   4   11.81    1.66
   6   6   4  152.51    8.38
 -12   6   4  144.19    8.65
   6   6  -4  127.32    7.82
  12  -6  -4  143.66    8.13
 -12   6  -4  128.24    8.01
  -6  12  -4  123.85    7.64
   6   6   4  127.05    7.78
  -6  12   4  136.40    7.63
  -6  12  -4  124.35    7.66
   6   6  -4  140.10    8.15
 -12   6  -4  127.78    7.57
  12  -6   4  123.71    7.80
 -12   7  -4    1.62    0.96
  12  -5   4   -0.29    0.93
  12  -7  -4    1.05    1.25
   5   7   4   -0.15    1.39
 -12   5   4    1.52    1.51
  -7  12   4    0.19    0.89
   7   5  -4    0.61    1.14
 -12   7  -4    1.42    1.30
   7   5  -4    1.09    1.58
  -5  12  -4    0.60    0.94
  -5  -7   4    0.19    1.86
   5   7   4    1.13    1.05
  -5  12  -4    0.98    0.94
 -12   5  -4    0.43    0.87
  -7  12  -4    0.96    0.86
  -5  12   4    2.68    1.57
  -7  12  -4    0.54    0.88
  -7  12  -4    1.30    0.79
   7   5   4    1.57    1.35
   7   5   4    0.58    1.36
  -7  -5   4   -0.18    1.69
 -12   7   4    1.02    1.69
   5   7  -4    2.61    1.42
  -5  12   4    0.49    0.90
   5   7  -4    1.65    1.24
 -12   5  -4    0.62    1.36
  12  -7   4    0.43    1.03
  12  -5  -4    0.88    1.25
  -4  -8   4   45.90    3.81
  -8  -4  -4   32.28    3.38
   4   8   4   30.38    2.82
   8   4  -4   30.29    2.68
  -4  12  -4   26.80    2.51
  12  -8  -4   31.29    3.03
 -12   8  -4   30.37    2.50
   8   4  -4   25.39    2.50
   4   8   4   42.57    3.74
  12  -4   4   25.78    2.62
  -8  12   4   28.02    2.47
  -4  12  -4   30.70    2.50
 -12   4   4   30.61    3.24
   8   4  -4   29.91    2.96
 -12   8  -4   30.48    3.01
   4   8  -4   30.87    2.82
  12  -4  -4   32.60    3.13
   8   4   4   30.97    3.15
 -12   4  -4   27.43    2.33
 -12   4  -4   28.86    3.09
  -8  12  -4   28.12    2.50
  -8  12  -4   29.32    2.26
   4   8  -4   29.08    2.95
  -4  12   4   26.85    2.34
   8   4   4   41.54    3.36
  12  -8   4   28.62    2.69
  -8  -4   4   34.62    3.45
  -4  12   4   31.89    2.97
 -12   8   4   34.57    3.60
  12  -3   4    1.42    1.05
  -9  12   4   -0.20    0.81
 -12   3   4   -0.20    1.28
  12  -9  -4   -0.25    1.24
  -3  12  -4    2.13    0.97
  -9  12   4   -0.67    1.06
   3   9   4    0.34    1.19
   3   9   4    0.83    1.73
  -3  12  -4   -0.28    0.92
 -12   9  -4    0.71    1.14
   9   3  -4    0.84    1.61
 -12   9  -4    1.20    1.01
   9   3  -4    0.53    0.98
  -9  -3  -4   -0.52    1.22
 -12   3  -4    0.47    1.41
  -3  12   4    0.45    0.84
 -12   3  -4    0.50    0.79
  -9  12  -4    0.49    1.00
   9   3   4    0.55    1.35
 -12   9   4   -0.08    1.47
   3   9  -4   -0.04    1.18
  -9  12  -4    0.59    0.86
  -9  -3   4    0.82    1.40
   9   3   4    0.03    1.16
  -3  12   4    0.75    1.39
  12  -3  -4    1.20    1.15
  12  -9   4   -0.81    1.07
   3   9  -4   -0.53    1.26
  12 -10  -4   24.63    2.73
 -10  -2  -4   25.54    2.79
 -10  12   4   25.82    2.49
 -12  10  -4   25.05    2.15
 -12   2   4   23.81    2.27
 -12  10  -4   26.29    2.36
 -10  12   4   22.65    2.31
  10   2  -4   23.81    2.64
  10   2  -4   26.14    2.33
  -2  12  -4   26.93    2.27
   2  10   4   30.53    3.23
  -2  12  -4   23.11    2.26
   2  10   4   27.93    2.65
  12  -2   4   19.04    2.19
  10   2   4   25.23    2.51
 -10  12  -4   27.00    2.19
 -10  -2   4   29.42    2.89
 -10  12  -4   26.11    2.44
  10   2   4   32.41    2.77
   2  10  -4   26.23    2.46
 -12  10   4   25.25    2.77
  12 -10   4   23.25    2.37
  12  -2  -4   22.02    2.40
  -2  12   4   31.42    2.86
 -12  10   4   28.76    2.59
  -2  12   4   20.19    1.91
 -12   2  -4   24.57    2.65
 -12  11  -4    4.61    1.17
 -11  12   4    2.06    1.18
 -12   1   4    1.49    1.01
 -12  11  -4    2.78    1.13
  -1  12  -4    3.00    1.23
   1  11   4    3.52    1.42
  12  -1   4    3.52    1.19
  -1  12  -4    2.69    1.01
 -11  -1  -4    2.50    1.34
  11   1  -4    3.13    1.60
  11   1  -4    2.40    0.95
 -11  12   4    4.11    1.38
 -11  -1   4    1.89    1.16
   1  11  -4    3.52    1.34
 -12  11   4    1.63    1.32
 -11  12  -4    0.04    0.96
 -12   1  -4    0.57    1.27
   1  11  -4    3.40    1.02
  11   1   4    2.82    1.23
 -11  12  -4    2.80    1.19
  -1  12   4    2.91    1.49
 -12  11   4    2.84    1.34
  12  -1  -4    3.41    1.39
 -12  12  -4   82.74    5.80
   0  12  -4   75.46    5.43
   0  12   4   84.08    5.77
 -12  12   4   73.56    5.70
 -12   0  -4   84.52    6.18
  12   0  -4   78.72    6.02
  12   0   4   75.99    5.82
 -12   0   4   81.26    5.59
   0  12  -4   75.63    5.28
 -12  12  -4   76.44    5.13
 -12  12   4   77.62    5.58
 -13   7  -4   21.93    2.38
  13  -6   4   19.48    2.15
   7   6  -4   20.07    2.13
   6   7   4   26.38    2.72
  13  -7  -4   30.26    2.95
  -6  13  -4   22.14    2.15
 -13   7  -4   22.56    1.99
 -13   6   4   27.73    2.98
   7   6  -4   22.48    2.58
  -7  13   4   23.41    2.05
   7   6  -4   26.49    2.37
  -6  13  -4   19.59    1.99
  -6  -7   4   36.15    3.38
 -13   6  -4   23.57    2.42
  13  -7   4   18.98    2.13
 -13   6  -4   23.39    2.00
  -7  13  -4   22.67    2.12
   7   6   4   23.92    2.57
  13  -6  -4   25.50    2.48
  -7  13  -4   20.31    2.01
  -7  -6   4   32.32    3.17
   6   7  -4   21.59    2.23
 -13   7   4   25.57    3.06
  -6  13   4   21.09    1.93
  -5  -8   4    2.98    1.70
  -5  13  -4    0.67    1.04
   5   8   4    0.55    1.42
   8   5  -4    0.98    1.03
  13  -8  -4    1.58    1.34
  13  -5   4    1.44    1.09
 -13   5   4    0.88    1.38
  -8  13   4    1.01    1.01
   5   8   4    2.06    1.27
  -5  13  -4    0.36    1.01
 -13   8  -4    2.05    1.10
 -13   8  -4    0.71    1.31
   8   5  -4    0.00    1.62
   8   5  -4    1.56    1.14
 -13   5  -4    0.66    1.34
  13  -8   4    1.65    1.19
  -8  -5   4    1.53    1.59
  13  -5  -4    2.78    1.39
   8   5   4    2.02    1.40
 -13   5  -4    2.29    0.97
 -13   8   4    0.93    1.59
   8   5   4    1.40    1.37
  -8  13  -4    2.12    0.91
  -8  13  -4    1.09    0.90
  -8  13  -4    1.52    1.12
   5   8  -4    1.23    1.26
  -5  13   4    0.41    0.94
 -13   9  -4   10.98    1.45
   9   4  -4   11.02    1.53
   4   9   4    8.10    1.55
  -4  13  -4   15.40    1.72
   4   9   4   16.11    2.27
  13  -9  -4   17.54    2.17
 -13   4   4   13.78    2.07
  -4  13  -4   10.48    1.52
  13  -4   4    9.77    1.53
   9   4  -4   11.28    2.03
 -13   9  -4   10.62    1.65
  -9  13   4   11.01    1.52
  13  -4  -4   14.45    1.93
   9   4   4   10.84    1.82
  -4  13   4   13.80    2.06
  -9  -4   4   16.09    2.22
 -13   9   4    9.89    2.10
 -13   4  -4   12.05    1.40
  -9  13  -4   10.76    1.66
   9   4   4   17.00    2.11
   4   9  -4   11.42    1.83
  -4  13   4   13.87    1.45
  -9  13  -4   10.78    1.48
 -13   4  -4   11.02    1.87
  -9  13  -4   11.70    1.37
 -10  13   4    6.72    1.31
  13  -3   4    6.07    1.29
  10   3  -4    5.61    1.77
  -3  13  -4    5.68    1.28
   3  10   4    7.12    1.72
  -3  13  -4    6.74    1.28
 -13  10  -4    4.68    1.19
  13 -10  -4    7.43    1.65
 -13  10  -4    6.32    1.30
   3  10   4    8.93    2.00
  10   3  -4    5.85    1.21
 -10  -3   4    5.42    1.48
 -13  10   4    5.89    1.78
  13  -3  -4    7.75    1.53
 -13   3  -4    6.70    1.70
  -3  13   4    6.20    1.14
  10   3   4    7.09    1.62
  -3  13   4    8.39    1.79
   3  10  -4    7.84    1.63
 -10  13  -4    6.27    1.12
 -10  13  -4    6.76    1.44
 -13   3  -4    8.49    1.15
  10   3   4    5.36    1.44
   0   0  -5    0.02    0.48
   0   0   5    0.32    0.23
   0   0   5    0.53    0.26
   0   0   5   -0.04    0.30
   0   0  -5    0.85    0.40
  -1   1   5    4.13    0.51
   1   0  -5    4.19    0.53
  -1   0   5    5.44    0.52
   0  -1  -5    4.88    0.66
  -1   1   5    4.02    0.48
   1  -1   5    3.73    0.44
   1  -1  -5    3.61    0.77
   0  -1  -5    5.48    0.52
   0  -1  -5    3.60    0.73
   1   0   5    4.15    0.45
  -1   0   5    4.82    0.52
  -1   1  -5    4.03    0.65
   0   1  -5    3.24    0.61
   1   0  -5    3.47    0.67
   0  -1   5    4.28    0.49
   1   0  -5    4.12    0.36
   0   1   5    4.31    0.43
   0  -1   5    4.31    0.47
   0   1   5    4.47    0.56
   1  -1   5    4.44    0.61
  -1   0  -5    4.55    0.76
   1   0   5    4.64    0.62
   1  -1  -5    3.94    0.52
   1   0   5    4.02    0.48
   1   0  -5    4.70    0.43
   0  -1   5    5.23    0.60
   0   1   5    4.44    0.50
   1  -1   5    4.83    0.49
  -1   0  -5    4.01    0.61
  -1   0   5    5.15    0.52
   1  -1  -5    4.23    0.70
   0   1  -5    3.70    0.37
   1  -1  -5    4.09    0.36
  -1   2   5    0.17    0.32
   2  -1   5   -0.21    0.41
   1  -2  -5   -0.18    0.34
   2  -1   5    0.19    0.25
   1  -2   5    0.16    0.43
  -2   1  -5    0.29    0.44
   1   1  -5    0.04    0.23
  -2   1   5   -0.29    0.29
   2  -1   5   -0.12    0.25
  -2   1   5    0.57    0.29
   1   1  -5    0.78    0.45
  -1  -1   5   -0.02    0.26
  -2   1   5    0.19    0.23
  -1  -1  -5    0.48    0.54
   1  -2   5    0.15    0.25
   1  -2  -5   -0.55    0.45
  -1   2   5    0.26    0.24
   1   1  -5   -0.11    0.16
   1   1   5    0.87    0.39
  -1   2  -5    0.06    0.21
  -1   2   5    0.26    0.24
   2  -1  -5    0.11    0.48
   1  -2  -5    0.44    0.57
   2  -1  -5    0.28    0.37
   1   1  -5    0.29    0.17
  -1   2  -5   -0.07    0.44
   1  -2   5    0.02    0.25
  -2   1  -5    0.17    0.38
  -1  -1  -5    0.69    0.37
  -2   2   5  418.51   22.86
   0   2   5  441.72   22.80
  -2   2   5  422.48   22.79
   2  -2  -5  410.75   22.91
  -2   2   5  440.89   22.83
   2   0  -5  430.47   23.11
   2  -2  -5  426.18   23.12
   0  -2   5  412.12   22.82
  -2   0   5  444.89   22.82
   0   2   5  426.38   22.87
   2   0   5  417.42   22.91
   0  -2  -5  423.41   23.19
   2   0   5  423.18   22.84
  -2   0   5  388.42   22.83
   2   0  -5  416.48   22.76
   0  -2   5  434.68   22.82
  -2   0  -5  424.21   23.06
   2  -2  -5  419.84   23.19
   2  -2   5  434.71   22.85
  -2   2   5  409.75   22.89
   2   0  -5  423.30   22.92
   0  -2   5  450.21   22.89
   2  -2   5  419.96   22.80
  -2   2  -5  419.51   22.80
   0   2  -5  436.70   22.76
  -2   0  -5  440.76   22.95
   0   2  -5  431.98   23.11
   2   0   5  440.00   22.88
   0  -2  -5  420.10   22.91
   2  -2   5  413.57   22.97
  -2   0   5  416.46   22.85
   0   2   5  425.25   22.84
   0   2  -5  440.33   22.75
  -3   2  -5   11.29    1.05
  -1   3  -5   11.02    1.24
   1   2   5   11.77    0.94
  -2   3   5   11.70    0.97
   2  -3   5   11.12    0.91
  -3   1   5   11.36    0.90
   2   1  -5   10.64    1.05
   3  -2  -5    9.75    1.28
  -1  -2   5   11.37    0.91
  -2  -1  -5   10.93    1.36
  -2   3   5   11.48    0.84
   3  -1   5   10.19    0.89
   3  -1   5    9.15    1.01
   2   1  -5   10.69    0.68
   2  -3   5   11.43    1.19
   1   2   5   12.50    0.97
  -3   1   5   11.11    0.90
   3  -2  -5    9.88    1.06
  -1   3  -5   11.83    0.82
  -2   3   5   10.74    0.83
  -2  -1  -5   11.71    0.86
  -2   3   5   10.44    0.95
   3  -2  -5   10.52    1.32
  -3   1   5   11.85    0.98
   3  -1   5   11.71    0.97
  -1   3  -5   11.90    0.80
   2   1  -5   11.74    0.84
   2  -3   5   10.89    0.81
   2   1  -5    9.63    1.19
   1  -3  -5    8.78    1.01
   1  -3  -5   11.11    1.43
  -1  -2   5   12.28    0.92
   1  -3   5   10.70    0.81
   2  -3  -5   10.83    1.35
  -3   2   5   10.09    0.95
   2  -3  -5    9.87    1.27
  -1   3   5   11.35    0.95
  -2  -1   5   10.94    0.92
   2   1   5   10.16    1.02
   2   1   5    9.94    0.95
   3  -2   5    9.06    1.06
  -3   2   5    9.58    0.98
  -1  -2  -5    9.06    0.80
   1   2  -5   11.64    0.74
   1   2  -5   11.63    0.85
   1   2  -5   10.72    1.22
  -3   2   5   11.14    0.85
   1  -3   5   11.53    1.15
   3  -2   5   10.39    0.84
  -2   3  -5   11.10    0.83
  -1   3   5   11.81    1.10
  -3   2   5   10.32    0.79
   1  -3   5   12.46    0.92
  -1  -2  -5   11.12    1.45
  -1   3   5   11.07    0.86
   1   2  -5   11.14    0.75
   3  -2   5   12.04    0.93
  -2  -1   5   12.39    0.85
  -3   1  -5   10.48    1.08
   3  -1  -5    9.62    1.21
  -1   3   5   12.25    0.88
   1   2  -5   11.94    0.79
   2   1   5    9.38    0.96
   3  -1  -5    9.52    1.01
  -3   0   5    7.20    0.79
   0   3   5    7.91    0.80
   0   3  -5    8.06    0.66
   0   3  -5    8.86    0.76
  -3   3   5    6.87    0.80
  -3   3   5    8.66    0.72
  -3   3   5    8.19    0.73
   0   3   5    7.53    0.88
   0   3   5    8.00    0.80
   3  -3  -5    7.51    0.89
   3  -3  -5    9.00    1.23
   0   3   5    9.77    0.78
   3   0   5    6.72    0.81
   3  -3  -5    8.71    1.25
  -3   0   5    9.99    0.77
  -3   3  -5    8.82    1.06
   3   0   5    8.78    0.88
   0   3  -5    7.58    1.02
   0   3  -5    9.35    0.69
   3   0   5    7.52    0.88
   0   3  -5    8.33    0.64
   3  -3   5    8.59    0.70
   3  -3   5    9.47    0.84
   3  -3   5    7.38    1.09
   3   0  -5    9.32    1.17
  -3   0  -5    7.97    1.09
  -3   0   5    9.18    0.85
  -3   3   5    7.32    0.83
   3   0  -5    8.58    0.72
   3   0  -5    7.72    0.88
  -3   0  -5    7.63    0.84
   0  -3  -5    8.57    1.31
   0  -3  -5    7.79    0.62
   0  -3   5    8.54    0.75
   0  -3   5   10.59    0.95
  -3   3  -5    8.76    0.75
  -4   2   5    0.49    0.45
   4  -2  -5   -0.45    0.56
   2   2   5   -0.35    0.39
  -4   2   5    0.59    0.43
   2  -4   5    0.53    0.35
   2   2   5   -0.18    0.44
  -4   2   5    0.71    0.46
  -4   2  -5    0.23    0.45
  -2  -2  -5    1.25    0.88
   4  -2  -5   -0.36    0.70
   4  -2   5    0.18    0.35
   4  -2   5   -0.22    0.34
   2   2   5    0.61    0.44
  -2   4  -5    0.42    0.31
   2   2  -5    0.53    0.53
   2  -4   5    0.54    0.27
   2  -4  -5   -0.11    0.78
  -2   4  -5    0.14    0.29
   2   2  -5    0.56    0.33
  -2   4   5    0.23    0.32
  -2   4  -5    0.60    0.30
   4  -2  -5   -0.36    0.67
   2   2  -5    0.56    0.47
  -2   4  -5    0.97    0.59
  -4   2   5    0.09    0.31
  -4   1   5    3.30    0.54
  -3   4   5    2.80    0.52
   4  -1   5    2.14    0.67
   1  -4  -5    4.38    0.46
   4  -1   5    2.87    0.61
   3   1  -5    2.40    0.44
  -4   1   5    1.86    0.53
  -3   4   5    2.99    0.62
   1   3   5    2.43    0.51
   3  -4   5    2.95    0.53
   3   1  -5    2.31    0.63
  -3   4   5    1.96    0.43
  -1   4  -5    2.69    0.76
  -1  -3   5    3.50    0.58
  -4   3  -5    3.12    0.61
  -4   1   5    1.94    0.57
   4  -3  -5    2.39    0.71
   1   3   5    3.68    0.71
  -3  -1  -5    3.35    0.94
   1   3   5    2.55    0.65
  -1   4  -5    2.58    0.40
   3   1  -5    2.42    0.70
  -1   4  -5    2.89    0.44
  -1   4  -5    2.92    0.42
   4  -3  -5    3.32    0.94
   1   3   5    3.36    0.59
   3  -4   5    2.88    0.39
  -4   3  -5    2.07    0.86
   4  -1   5    2.71    0.57
  -4   1   5    3.10    0.52
   4  -3  -5    2.84    0.97
   1  -4  -5    3.15    1.10
  -3   4   5    3.14    0.43
   4  -3   5    2.10    0.46
  -3   4  -5    2.66    0.75
   1   3  -5    2.62    0.47
  -1  -3  -5    3.15    1.07
  -3   4  -5    2.85    0.46
   3   1   5    2.47    0.65
   1   3  -5    2.34    0.35
  -1   4   5    2.09    0.43
   1   3  -5    2.74    0.37
  -3  -1   5    2.05    0.51
  -3   4  -5    2.76    0.45
   4  -3   5    4.74    0.99
  -4   3   5    2.90    0.65
  -4   3   5    2.28    0.52
  -4   3   5    3.04    0.62
   3   1   5    3.48    0.64
   3   1   5    2.70    0.63
   3  -4  -5    3.44    0.74
   1   3  -5    2.36    0.66
   3  -4  -5    2.82    0.93
   1  -4   5    2.52    0.41
   1  -4   5    2.85    0.48
  -1   4   5    2.14    0.46
   4  -1  -5    2.33    0.83
   1   3  -5    3.17    0.38
  -4   3   5    2.51    0.45
  -4   1  -5    2.18    0.73
  -1   4   5    3.33    0.71
  -1   4   5    3.34    0.54
  -4   3   5    3.12    0.44
   4  -1  -5    2.62    0.69
   4  -3   5    3.30    0.47
   0  -4   5  312.47   17.51
  -4   0  -5  339.16   17.89
   0  -4  -5  325.62   18.20
   0   4  -5  332.14   17.88
  -4   4  -5  328.42   17.51
   0   4  -5  334.98   17.52
   0   4   5  318.32   17.48
   0   4  -5  337.45   17.43
   4   0  -5  322.18   17.48
   0   4   5  304.92   17.70
   4   0  -5  329.48   17.70
   4  -4  -5  311.69   17.89
   4   0  -5  347.01   17.98
   4   0   5  342.21   17.72
  -4   0   5  270.20   17.57
  -4   4   5  316.73   17.66
   4  -4   5  316.11   17.44
   4  -4   5  331.59   17.57
  -4   0   5  310.12   17.64
   0   4   5  320.28   17.53
   4  -4  -5  335.95   18.03
   4   0   5  315.55   17.66
  -4   4   5  302.92   17.53
  -4   4   5  345.93   17.48
   0   4   5  324.86   17.57
   0   4  -5  331.67   17.44
  -4   4  -5  342.85   17.85
   4  -4  -5  312.27   17.58
  -4   4   5  332.59   17.70
   0   4  -5  343.12   17.45
  -2   5  -5    0.50    0.35
   2   3   5    0.73    0.48
   5  -3  -5    0.30    0.72
  -3  -2  -5    0.32    1.03
  -5   3  -5    0.11    0.80
   5  -3  -5   -0.11    0.65
  -3   5   5    0.43    0.30
  -3   5   5    1.20    0.53
   2   3   5   -0.52    0.62
  -5   2   5    0.52    0.39
   2   3   5    0.54    0.58
   5  -2   5    0.06    0.65
  -3   5   5   -0.03    0.38
   5  -2   5   -0.41    0.41
   3  -5   5   -0.01    0.40
   5  -3  -5    1.12    0.92
  -5   2   5    1.06    0.59
  -2   5  -5    0.59    0.34
  -2   5  -5    0.45    0.29
   2  -5  -5   -0.07    0.91
   3  -5   5    0.53    0.28
  -5   3  -5   -0.12    0.47
  -5   2   5   -0.03    0.59
  -5   2   5    0.81    0.64
   3   2  -5    0.59    0.54
  -2   5  -5    0.10    0.37
  -3   5   5   -0.09    0.39
   3   2  -5    0.19    0.37
   3   2  -5    0.10    0.58
  -2  -3   5   -0.35    0.43
   5  -2  -5   -0.16    0.65
   3  -5  -5    0.71    0.96
   2   3  -5    0.95    0.29
  -3   5  -5    0.30    0.35
  -5   3   5    0.30    0.60
   2  -5   5    0.05    0.39
  -2   5   5    0.83    0.67
   5  -3   5    0.28    0.39
  -3  -2   5    0.43    0.55
   5  -2  -5   -0.38    0.80
   3   2   5    0.48    0.69
   2   3  -5    0.09    0.40
  -3   5  -5    0.45    0.35
  -2  -3  -5   -0.82    1.02
   2   3  -5    0.54    0.28
   2  -5   5    0.77    0.31
  -3   5  -5    0.26    0.36
   2   3  -5    0.54    0.56
   5  -3   5    0.60    0.41
  -5   2  -5    0.13    0.86
   3  -5  -5    1.97    0.56
   3   2   5    0.68    0.52
  -5   3   5    0.88    0.70
  -5   2  -5    0.15    0.56
  -2   5   5    0.76    0.45
  -2   5   5    0.41    0.34
  -2   5   5    0.83    0.40
   2   3  -5    0.83    0.52
  -5   3   5    0.65    0.34
  -5   3   5    0.11    0.55
   4  -5   5    6.17    0.78
  -5   1   5    6.03    1.02
  -5   4  -5    6.02    1.07
   4   1  -5    6.61    0.94
  -5   4  -5    6.43    1.17
  -4   5   5    6.06    0.66
  -4   5   5    6.57    0.83
   4   1  -5    7.12    0.75
  -4   5   5    6.68    0.93
  -4  -1  -5    6.19    1.38
   5  -1   5    6.70    1.03
   1   4   5    7.80    1.10
  -1   5  -5    6.16    0.67
   5  -4  -5    7.46    0.98
  -1   5  -5    7.54    1.14
   4   1  -5    8.36    1.24
  -5   1   5    5.85    0.99
  -1  -4   5    7.75    0.91
   1   4   5    7.85    1.23
  -1   5  -5    7.62    0.73
   1   4   5    6.27    0.76
  -1   5  -5    6.59    0.66
   1  -5  -5    7.07    1.55
  -5   4  -5    7.53    0.78
   5  -1   5    6.24    0.90
  -5   1   5    5.17    0.78
   5  -4  -5    6.61    1.27
   5  -4  -5    8.24    1.32
  -4   5   5    8.25    0.92
   5  -1  -5    6.89    0.76
   1   4  -5    7.42    0.68
   5  -4   5    6.86    0.83
   5  -1  -5    6.05    1.17
  -1   5   5    6.42    0.78
   1   4  -5    7.66    1.05
   1   4  -5    6.53    0.60
   5  -4   5    6.13    0.71
  -5   1  -5    6.11    1.07
  -5   4   5    5.83    1.08
  -4   5  -5    5.82    0.96
  -1   5   5    8.47    1.18
  -5   4   5    6.50    0.67
   4   1   5    6.30    0.99
  -1  -4  -5    6.84    1.59
  -5   4   5    5.22    0.94
   5  -1  -5    5.67    0.98
  -4   5  -5    6.00    0.68
  -1   5   5    6.70    0.76
   4   1   5    7.27    0.94
  -5   4   5    5.55    0.80
  -1   5   5    6.22    0.78
   1   4  -5    7.81    0.70
   4  -5  -5    7.04    1.04
  -5   1  -5    7.40    1.22
  -5   4   5    5.21    0.92
  -4  -1   5    7.65    1.08
  -1   5   5    6.64    1.02
   4  -5  -5    5.27    1.27
   1   4  -5    6.73    0.75
  -4   5  -5    6.97    0.73
  -4   5  -5    7.10    0.74
   1  -5   5    6.44    0.69
   0   5  -5   17.50    1.25
   0   5  -5   17.25    1.35
  -5   0   5   16.54    1.62
   0   5   5   16.49    1.66
   5   0   5   18.73    1.75
  -5   0   5   14.60    1.67
   5   0   5   17.09    1.65
   0  -5  -5   16.81    2.45
   5  -5   5   18.96    1.45
   0   5  -5   19.55    1.26
  -5   0   5   13.25    1.57
  -5   5  -5   18.86    1.83
  -5   5   5   17.87    1.56
  -5   0  -5   16.58    1.83
   5   0  -5   17.74    1.95
   0   5   5   13.80    1.54
   0   5  -5   18.19    1.24
   0  -5   5   18.14    1.34
   5  -5  -5   19.07    1.53
   0   5   5   16.47    1.34
   0   5   5   18.32    1.32
  -5   0  -5   16.32    2.06
  -5   5  -5   19.64    1.35
  -5   5   5   18.94    1.22
  -5   5   5   17.47    1.58
  -5   5   5   16.82    1.53
  -5   5   5   18.12    1.83
   5   0  -5   16.67    1.35
   5  -5  -5   19.07    1.94
   0   5  -5   20.09    1.82
   5  -5  -5   20.39    2.14
  -5   5  -5   18.62    1.93
  -3   6   5    0.38    0.52
  -3   6  -5    0.57    0.41
   3   3  -5   -0.57    0.55
   6  -3   5    0.26    0.50
   3   3  -5   -0.03    0.56
   3   3   5   -0.19    0.49
  -6   3   5   -0.72    0.76
  -3  -3  -5   -0.54    1.32
   6  -3  -5   -0.16    0.71
   3   3  -5    0.02    0.45
  -6   3   5   -0.77    0.89
   3  -6   5    0.50    0.49
  -6   3   5   -0.73    0.77
   3   3   5    0.59    0.61
  -3   6   5    0.32    0.44
  -6   3   5    0.21    0.38
  -3  -3   5    0.84    0.76
  -3   6  -5    0.59    0.41
   6  -3  -5   -0.02    0.91
  -3   6  -5    0.28    0.34
   3  -6  -5    1.51    1.21
   6  -3  -5    0.17    0.74
  -6   3  -5   -0.17    0.89
  -3   6   5   -0.34    0.32
  -3   6  -5    0.12    0.36
   3   3   5    0.10    0.80
   2   4   5  258.44   14.62
  -6   4  -5  277.52   14.85
   2   4   5  268.58   14.44
  -4   6   5  270.31   14.55
   2  -6  -5  269.59   15.42
  -2   6  -5  274.43   14.36
  -4   6   5  277.69   14.33
  -6   4  -5  267.09   14.42
   6  -4  -5  258.11   14.96
   6  -4  -5  273.63   14.93
   2   4   5  275.09   15.03
  -4   6   5  273.82   14.53
  -6   2   5  228.96   14.99
   4   2  -5  269.99   14.82
  -6   4  -5  283.05   14.89
   4  -6   5  265.85   14.45
  -2  -4   5  266.91   14.71
   4   2  -5  261.41   14.39
  -4  -2  -5  259.97   15.25
   4   2  -5  266.33   14.58
   6  -4  -5  253.86   14.58
   6  -2   5  271.83   14.60
  -2   6  -5  275.02   14.36
  -4   6   5  273.92   14.49
  -6   2   5  261.62   14.49
  -6   2   5  234.34   15.05
  -2   6  -5  276.07   14.33
   2   4  -5  272.04   14.41
   2   4  -5  276.02   14.25
  -2  -4  -5  264.46   15.46
   4   2   5  275.59   14.87
  -2   6   5  270.28   14.43
   6  -2  -5  249.93   14.63
  -6   2  -5  272.21   14.93
   2  -6   5  250.36   14.29
   2   4  -5  269.23   14.26
   4   2   5  259.61   14.50
  -2   6   5  270.33   14.45
  -6   4   5  265.82   14.86
  -4   6  -5  265.85   14.30
   4   2   5  223.25   14.63
   6  -2  -5  259.77   14.97
   2   4  -5  263.34   14.53
  -4   6  -5  262.02   14.34
  -2   6   5  220.30   14.62
   4  -6  -5  271.16   15.25
  -4   6  -5  269.79   14.38
  -2   6   5  274.84   14.40
  -4  -2   5  257.86   14.94
  -6   4   5  266.74   14.85
  -6   4   5  277.08   15.00
  -2   6   5  241.27   14.75
   2   4  -5  269.79   14.76
  -6   4   5  274.70   14.36
   6  -4   5  266.32   14.51
  -6   5  -5    5.70    1.17
   6  -1   5    5.23    0.96
   5   1  -5    6.07    1.23
  -5   6   5    6.21    1.07
  -6   1   5    5.04    0.90
   1  -6  -5    6.87    2.00
  -6   5  -5    6.42    1.14
  -1   6  -5    6.33    0.70
  -5   6   5    6.56    1.00
   6  -1   5    5.57    1.06
  -5   6   5    6.77    0.71
  -5  -1  -5    5.20    1.50
  -5   6   5    5.87    0.92
   6  -5  -5    7.05    0.98
  -6   1   5    6.20    1.40
   6  -5  -5    5.83    1.25
  -6   1   5    3.99    1.31
  -1   6  -5    6.57    0.71
  -1   6  -5    7.09    0.72
  -6   5  -5    6.76    0.81
  -1   6  -5    5.98    0.80
   5   1  -5    7.00    1.10
   5   1  -5    7.93    0.86
   6  -5  -5    6.91    1.38
  -1   6  -5    5.39    1.06
   1   5   5    4.92    1.06
   1   5   5    7.77    0.90
   5  -6   5    6.15    0.87
  -1  -5   5    5.83    0.92
   1  -6   5    5.81    0.67
  -5   6  -5    5.45    0.73
   6  -1  -5    6.54    0.80
   1   5  -5    6.53    1.13
  -1   6   5    5.34    0.72
  -6   5   5    5.92    1.46
  -5   6  -5    5.51    0.74
   5  -6  -5    6.15    1.55
   5   1   5    7.41    1.09
  -6   1  -5    5.21    1.21
   1   5  -5    5.47    0.78
  -6   5   5    6.64    1.15
  -1   6   5    5.13    1.15
   6  -1  -5    5.90    1.11
  -5  -1   5    5.47    1.23
  -6   5   5    4.29    1.02
  -5   6  -5    6.66    0.76
   6  -5   5    5.29    0.82
  -1   6   5    4.03    1.18
  -1  -5  -5    5.99    1.93
   1   5  -5    6.62    0.66
   5   1   5    6.20    1.17
  -1   6   5    5.64    0.79
  -6   5   5    5.98    0.65
  -6   5   5    5.38    1.01
   1   5  -5    6.46    0.67
   5  -6  -5    7.72    1.08
   6  -1  -5    4.71    1.26
   1   5  -5    7.46    0.70
   6   0   5   -0.92    0.70
   6   0  -5    2.49    0.63
   0   6  -5    2.94    0.55
   0   6  -5    0.48    0.50
   0   6   5    0.88    0.52
   6   0  -5   -0.41    0.89
  -6   0   5    0.55    0.83
  -6   6   5   -0.11    1.07
  -6   6  -5    1.58    0.99
  -6   0  -5    0.62    1.02
   0  -6   5    0.44    0.48
  -6   6   5    0.31    0.34
   6  -6   5   -0.03    0.52
   0   6   5    1.23    0.90
  -6   6   5    0.92    0.66
  -6   6  -5    0.88    0.55
   0   6  -5    2.37    0.50
   6  -6  -5    1.03    1.21
   6   0   5   -0.44    0.72
  -6   6   5    1.14    0.73
  -6   6  -5    0.57    0.51
   0   6  -5    0.95    0.77
  -6   6  -5    0.63    0.81
   6  -6  -5    2.18    0.97
   6   0  -5    0.59    0.84
  -6   0   5   -0.09    0.92
  -6   6   5   -1.43    0.72
   0  -6  -5    1.09    1.85
   0   6  -5    2.55    0.50
   0   6   5    0.66    0.46
  -6   6  -5    0.13    0.51
   0   6   5    0.27    0.80
  -7   4  -5   14.18    1.77
   7  -4  -5   15.14    1.82
  -4   7   5   13.51    1.36
   4   3  -5   15.18    1.54
   4  -7   5   13.52    1.35
   3   4   5   12.68    1.47
  -7   4  -5   13.34    1.69
  -4   7   5   14.30    1.19
   3   4   5   14.18    1.39
   7  -4  -5   15.02    1.60
   7  -4  -5   13.52    1.84
   4   3  -5   15.27    1.79
   3  -7  -5   14.78    2.58
  -4   7   5   13.18    1.27
  -3   7  -5   14.05    1.22
  -4   7   5   13.15    1.35
  -7   3   5   15.29    1.30
  -4  -3  -5   14.73    2.46
  -3   7  -5   15.46    1.22
   4   3  -5   15.15    1.38
  -7   3   5   10.25    2.05
  -3  -4   5   14.47    2.02
  -3   7  -5   13.31    1.20
  -7   3   5   15.29    2.49
   3   4   5   12.28    1.98
   7  -3   5   15.70    1.54
  -4   7  -5   15.39    1.13
   3   4  -5   13.13    1.42
  -7   4   5   16.03    2.53
  -4   7  -5   15.04    1.25
  -7   4   5   10.93    1.80
  -3  -4  -5   14.98    2.60
  -7   4   5   14.34    1.19
   3   4  -5   15.26    1.38
  -3   7   5   14.29    1.38
  -4   7  -5   16.03    1.23
   3   4  -5   13.66    1.73
  -3   7   5   13.48    1.30
  -7   3  -5   12.93    1.73
   7  -3  -5   14.29    1.81
   7  -4   5   15.23    1.46
  -7   4   5   12.41    1.88
  -7   3  -5   13.78    1.75
   7  -3  -5   12.15    1.78
   7  -3  -5   13.42    1.59
   4  -7  -5   15.12    2.52
  -4  -3   5   16.62    2.47
  -3   7   5   13.52    1.27
  -4   7  -5   14.67    1.22
   4   3   5   11.16    1.75
   4   3   5   14.43    1.40
  -7   2   5   14.11    2.60
  -2   7  -5   20.72    1.47
  -5   7   5   21.05    1.71
  -2  -5   5   20.46    2.08
  -7   2   5   12.47    2.52
  -5   7   5   20.11    1.71
  -2   7  -5   18.98    1.47
  -2   7  -5   18.93    2.06
   5   2  -5   18.62    1.61
  -2   7  -5   18.66    1.55
  -7   2   5   19.09    1.69
   7  -5  -5   22.62    2.43
  -7   5  -5   20.43    2.01
   7  -5  -5   21.25    2.19
   2   5   5   24.22    2.86
  -2   7  -5   19.56    1.48
  -7   5  -5   21.51    1.57
   7  -2   5   20.52    1.89
  -5  -2  -5   25.19    2.84
   5  -7   5   21.27    1.68
   2   5   5   18.81    1.57
   5   2  -5   18.31    1.91
   5   2  -5   20.39    2.21
  -5   7   5   20.19    1.89
   2   5   5   15.46    1.73
   2  -7  -5   19.63    3.10
  -7   5  -5   21.01    2.17
   7  -5  -5   19.62    1.92
   2   5  -5   18.38    1.91
   7  -5   5   19.86    1.71
   7  -2  -5   20.32    2.00
  -2   7   5   19.04    1.57
  -7   5   5   15.29    1.91
   5   2   5   16.01    2.11
   5   2   5   16.52    1.99
  -2   7   5   19.23    1.53
  -2  -5  -5   19.60    3.14
  -7   5   5   17.59    2.01
   7  -2  -5   20.94    2.47
   2   5  -5   18.32    1.57
   2   5  -5   19.67    1.37
  -7   5   5   24.58    3.14
   2   5  -5   19.43    1.36
  -7   5   5   20.72    1.39
  -5   7  -5   19.77    1.49
  -5   7  -5   19.63    1.45
  -2   7   5   20.23    2.18
  -7   2  -5   21.62    2.20
   5   2   5   18.80    1.80
  -2   7   5   19.62    2.25
  -7   2  -5   15.46    1.99
   2   5  -5   20.20    1.79
  -5   7  -5   20.48    1.51
  -5   7  -5   19.23    1.47
  -5  -2   5   17.93    2.52
   5  -7  -5   21.76    2.89
  -1   7  -5    0.23    0.48
   6   1  -5    0.50    1.03
  -7   6  -5    0.55    0.93
  -6  -1  -5   -0.97    0.98
  -7   1   5   -0.17    1.43
   1   6   5    0.45    0.90
  -7   6  -5    0.66    0.88
   6   1  -5    0.44    0.62
  -6   7   5    1.23    1.06
  -7   1   5   -0.56    1.41
   7  -6  -5    1.05    1.09
   7  -1   5    0.90    0.75
  -1   7  -5    0.28    0.73
   7  -6  -5    0.00    0.64
  -1   7  -5    0.47    0.51
   1  -7  -5    1.81    2.25
  -6   7   5    0.27    0.84
  -7   6  -5    0.51    0.63
  -1   7  -5    0.09    0.47
   1   6   5   -0.19    0.80
   6  -7   5    0.38    0.58
  -7   1   5   -0.23    0.70
  -1  -6   5    0.69    0.67
   1   6   5    0.06    0.53
   7  -6  -5    1.00    1.32
   6   1  -5   -0.56    0.83
  -6   7   5   -0.09    0.62
  -7   6  -5    0.15    0.48
  -1   7  -5    0.47    0.48
  -1   7   5   -0.54    0.97
  -7   6   5    0.11    0.75
   6   1   5    0.11    0.75
   7  -6   5   -0.01    0.58
  -1   7   5    0.93    1.13
   7  -1  -5    0.17    0.95
   7  -1  -5    0.57    1.10
   1   6  -5    0.81    0.48
   7  -1  -5   -0.01    0.50
  -6  -1   5    0.76    1.17
   6   1   5    1.40    0.93
  -6   7  -5    0.45    0.55
   1   6  -5    0.88    0.62
  -7   6   5   -0.70    1.41
  -7   1  -5   -0.53    1.16
  -1   7   5   -0.46    0.50
  -7   6   5   -0.59    1.06
  -1   7   5   -0.27    0.53
  -6   7  -5    0.96    0.57
   1   6  -5    0.47    0.46
   1   6  -5    0.13    0.73
   6  -7  -5    1.33    1.56
   1   6  -5   -0.33    0.40
  -6   7  -5    0.50    0.53
  -7   6   5    0.05    0.78
  -1  -6  -5    1.52    2.13
   0   7  -5   -0.18    0.74
   7  -7   5    0.71    0.67
   0   7   5    0.16    1.02
  -7   7   5   -0.08    0.65
   0   7  -5   -0.19    0.49
   7  -7  -5    1.28    1.45
   0   7  -5    0.56    0.47
  -7   7  -5    0.61    0.57
   0   7  -5    0.59    0.62
  -7   7  -5    0.54    0.60
  -7   0  -5   -0.06    1.22
   0   7   5    1.65    1.19
  -7   0   5    0.56    1.08
   0   7   5    0.73    0.60
   7   0   5    1.32    0.96
   7   0  -5   -0.21    0.99
  -7   7   5    0.10    0.68
   0  -7   5    1.44    0.68
   7   0  -5    1.02    0.62
  -7   7   5    2.36    1.45
   7   0  -5   -0.39    1.05
  -7   7  -5    0.69    0.66
   0   7   5    0.73    0.57
   0  -7  -5   -0.56    2.18
  -7   7   5    0.13    1.05
   0   7  -5   -0.08    0.47
  -4   8  -5    0.80    0.55
  -8   4   5   -0.07    1.33
  -4  -4   5   -1.47    1.67
  -8   4   5   -1.67    1.31
  -8   4   5    0.95    0.53
  -4   8   5    0.19    0.65
   8  -4  -5    0.16    0.95
   4   4   5    1.18    0.77
   8  -4  -5    0.29    1.11
   4   4  -5    1.13    0.83
   8  -4   5    0.29    0.68
  -8   4  -5    1.32    1.17
   4   4   5    1.38    0.72
  -4  -4  -5    2.53    1.71
   4   4  -5    1.65    0.90
   8  -4  -5    0.39    0.87
  -4   8   5    1.47    0.69
   4  -8  -5    1.16    2.01
  -4   8  -5    0.18    0.53
   4   4   5   -1.79    1.15
  -8   4  -5    0.60    1.15
  -4   8  -5    0.78    0.55
  -8   5  -5    0.95    0.58
  -8   5  -5    0.57    0.99
  -8   5  -5    1.88    1.11
  -5  -3  -5    4.95    1.67
   5   3  -5    1.86    0.76
  -3   8  -5    1.20    0.62
  -5   8   5    1.04    0.61
  -5  -3  -5    2.01    1.25
  -8   3   5   -0.10    1.85
   5   3  -5    0.47    0.89
  -3   8  -5    0.12    0.55
   3   5   5    0.40    0.86
   5   3  -5    0.43    0.96
   3   5   5    0.57    0.64
  -3  -5   5    1.23    1.44
   8  -5  -5    0.78    1.12
  -8   3   5    0.95    0.62
   8  -5  -5    1.68    0.96
  -5   8   5    0.32    0.70
  -3   8  -5    0.66    0.54
  -5   8   5    1.92    0.83
  -3   8  -5    0.64    0.52
   3   5   5    1.18    1.60
  -8   3   5   -0.42    1.82
   5  -8   5    0.68    0.64
   3  -8  -5    1.45    2.31
   8  -3   5    1.61    0.84
  -5   8  -5    0.06    0.50
   5   3   5    2.69    1.30
   5  -8  -5    4.33    2.19
  -8   3  -5    1.04    1.20
  -3  -5  -5    2.96    2.03
   8  -3  -5    1.63    1.06
   3   5  -5    1.54    0.89
   5   3   5    1.84    1.46
  -3   8   5   -0.94    1.26
   5   3   5    1.30    0.80
  -5   8  -5    0.66    0.58
  -3   8   5    0.84    0.64
  -3   8   5    1.10    1.43
  -5   8  -5    1.51    0.61
  -5  -3   5   -0.56    1.72
  -3   8   5    1.20    0.63
  -8   5   5    1.59    0.52
  -8   5   5    1.69    1.29
   3   5  -5    0.81    0.68
  -8   5   5    0.42    1.25
  -5   8  -5   -0.11    0.53
   8  -3  -5    1.70    1.26
   8  -5   5    0.68    0.71
   3   5  -5    2.01    0.84
   8  -3  -5    0.37    0.89
  -8   3  -5    1.45    1.22
  -6   8   5  192.53   10.59
   2   6   5  194.66   10.78
   2  -8  -5  184.49   12.40
   6   2  -5  187.71   10.72
  -2   8  -5  193.10   10.44
  -8   6  -5  184.51   10.41
  -8   6  -5  190.95   10.77
   8  -6  -5  199.02   11.19
   2   6   5  183.10   10.39
  -6  -2  -5  190.81   11.08
   8  -2   5  179.87   10.68
  -8   2   5  180.22   10.63
  -2   8  -5  191.17   10.31
  -2   8  -5  184.51   10.92
  -2   8  -5  181.79   10.32
  -6   8   5  194.70   10.61
  -6   8   5  195.51   10.73
  -2   8  -5  186.00   10.33
  -8   6  -5  190.65   10.73
  -8   6  -5  189.74   10.41
   6   2  -5  186.67   11.00
   6  -8   5  180.29   10.48
   8  -6  -5  187.85   10.61
   2   6   5  228.47   12.18
  -2  -6   5  199.27   10.94
   6   2  -5  181.32   10.41
  -6   8  -5  185.42   10.39
   6   2   5  189.77   10.97
  -8   6   5  181.70   11.85
  -6   8  -5  179.57   10.37
   8  -2  -5  181.55   10.70
  -2   8   5  182.36   10.36
  -2   8   5  201.53   11.12
  -8   6   5  198.11   11.11
   8  -2  -5  183.10   11.08
  -6   8  -5  183.78   10.34
  -2   8   5  181.95   10.38
  -8   6   5  192.73   11.08
   6   2   5  180.33   11.07
   2   6  -5  187.89   10.43
  -6   8  -5  189.83   10.29
  -8   2  -5  180.65   10.98
   6  -8  -5  194.66   11.93
   2   6  -5  183.68   10.58
  -2  -6  -5  180.34   12.03
  -8   2  -5  191.72   11.07
  -2   8   5  188.50   10.92
  -6  -2   5  161.77   11.65
   6   2   5  189.03   10.65
   2   6  -5  189.55   10.85
   8  -6   5  184.13   10.55
   7   1  -5    5.28    1.31
   1   7   5    5.68    1.27
  -8   1   5   -0.05    1.89
  -7   8   5    5.28    1.30
  -8   7  -5    2.73    1.07
  -7   8   5    3.56    1.37
  -8   7  -5    3.53    0.79
  -8   7  -5    3.34    0.86
  -7  -1  -5    1.21    1.36
  -8   1   5    2.46    2.17
   8  -7  -5    5.44    1.00
  -1   8  -5    4.18    1.12
  -7   8   5    3.69    0.98
   8  -1   5    2.83    1.08
   7   1  -5    4.38    1.48
   1  -8  -5    3.25    2.76
  -1   8  -5    3.22    0.86
   1   7   5    4.44    1.32
   7   1  -5    4.94    0.91
  -1   8  -5    4.29    0.78
  -8   7  -5    3.86    1.13
  -8   1   5    4.40    1.24
   7  -8   5    3.37    0.94
  -1   8  -5    4.88    0.77
   8  -7  -5    5.86    1.20
  -8   7  -5    4.01    0.79
  -1  -7   5    4.33    1.00
  -1   8  -5    3.56    0.75
   1   7   5    3.09    0.75
   1   7  -5    3.73    0.88
  -8   1  -5    4.21    1.47
  -8   7   5    5.10    2.09
   8  -1  -5    5.13    1.35
  -7   8  -5    4.31    0.78
  -7  -1   5    4.83    1.76
   7  -8  -5    6.71    2.23
  -8   7   5    3.53    1.20
  -8   7   5    3.53    1.59
  -1   8   5    3.02    0.80
   8  -7   5    3.31    0.93
   8  -1  -5    5.00    1.01
   1   7  -5    3.76    0.68
   1   7  -5    3.70    0.70
  -1  -7  -5    5.18    2.54
  -1   8   5    2.68    1.29
   1   7  -5    3.48    0.65
   1   7  -5    3.16    0.98
  -1   8   5    3.64    0.77
  -8   7   5    3.78    1.14
   8  -1  -5    3.87    1.57
  -8   1  -5    3.39    1.45
  -7   8  -5    3.04    0.74
   1   7  -5    3.63    1.07
  -7   8  -5    5.38    0.89
   7   1   5    1.99    1.14
  -1   8   5    3.58    1.45
   0   8   5  169.50    9.40
   0   8  -5  158.72    8.72
  -8   8   5  145.78    9.12
   8  -8   5  150.98    8.94
   0   8  -5  148.18    8.67
  -8   8   5  154.04    9.34
   8   0   5  155.93    9.24
  -8   8  -5  152.70    8.78
   8   0  -5  153.99    8.75
   8   0  -5  161.62    9.28
  -8   8   5  156.51    9.13
  -8   8   5  189.92    9.88
  -8   0  -5  156.84    9.53
   0   8   5  149.28    8.73
  -8   8  -5  166.62    8.80
  -8   0  -5  167.00    9.60
   0   8  -5  156.72    8.86
  -8   0   5  154.65    9.54
   0   8   5  160.10    9.21
   0   8   5  147.58    8.75
   0   8  -5  154.65    8.67
  -5   9   5    0.46    0.76
  -9   5  -5    1.25    1.16
  -5  -4  -5   -0.21    1.21
   4   5   5   -1.03    0.78
  -4  -5   5   -1.66    2.01
  -9   4   5   -0.88    1.85
   5   4  -5    0.50    0.98
   9  -5  -5    1.58    1.07
  -4   9  -5    0.58    0.60
  -9   4   5    0.47    0.60
  -9   4   5   -1.69    1.75
   4   5   5    1.00    0.79
   9  -4   5    0.18    0.79
  -4   9  -5    0.77    0.60
   5   4  -5   -0.05    1.03
  -5   9   5   -0.48    0.70
   4  -9  -5    0.91    2.75
  -5  -4  -5    3.90    1.85
   5   4  -5    0.15    0.78
  -9   5  -5    1.98    1.16
   4   5   5   -0.14    1.53
  -9   5   5   -0.77    1.57
   5   4   5    1.03    0.85
  -4   9   5    0.27    0.73
  -4   9   5    0.44    0.72
   4   5  -5    0.53    0.94
  -5   9  -5    0.25    0.65
  -4  -5  -5    3.75    1.89
   5   4   5    0.74    1.40
  -5  -4   5   -2.79    2.24
   4   5  -5    0.27    0.89
  -5   9  -5    0.21    0.68
   9  -5   5    0.97    0.82
   9  -4  -5    1.03    1.17
   4   5  -5    0.20    0.82
  -9   4  -5   -0.53    1.08
  -9   4  -5    0.24    1.15
   5  -9  -5    0.40    2.55
  -5   9  -5    0.89    0.57
  -9   5   5   -1.50    1.49
  -6   9   5   15.02    1.61
  -9   3   5    5.28    2.63
   3   6   5   17.78    2.03
  -9   6  -5   17.99    1.90
   6   3  -5   14.14    1.86
  -3   9  -5   11.37    1.36
  -6  -3  -5   16.71    2.18
  -9   3   5   15.02    1.60
  -9   6  -5   13.18    1.44
  -3   9  -5   14.00    1.34
   9  -3   5   14.91    1.74
  -9   3   5    6.37    2.61
  -6   9   5   14.95    1.72
  -9   6  -5   14.82    1.77
   3   6   5   19.80    2.98
  -6   9   5   12.00    1.40
   3   6   5   14.89    1.49
   6   3  -5   14.71    1.58
   9  -6  -5   16.53    1.77
  -3  -6   5   18.79    2.69
  -3   9  -5   13.53    1.32
  -3   9   5   12.54    1.39
   6   3   5   19.94    2.35
   9  -3  -5   13.61    1.83
  -9   3  -5   14.80    2.08
   3   6  -5   14.65    1.66
   3   6  -5   14.50    1.53
   6   3   5   15.87    2.48
  -6   9  -5   15.18    1.28
  -6   9  -5   16.24    1.46
  -3   9   5   19.52    2.61
  -6  -3   5   13.89    3.18
   9  -6   5   13.77    1.60
  -9   6   5   15.03    2.33
  -3   9   5   16.69    2.34
  -9   3  -5   15.60    2.04
  -9   6   5   12.25    2.08
  -3   9   5   14.71    1.36
   6   3   5   17.43    1.80
   6  -9  -5   16.33    3.64
  -6   9  -5   12.97    1.35
  -3  -6  -5   18.35    3.70
   2   7   5   18.09    2.13
  -9   7  -5   20.45    1.99
  -7  -2  -5   17.82    2.22
  -9   7  -5   21.34    1.78
  -9   7  -5   19.38    1.68
   7   2  -5   20.29    1.86
  -7   9   5   20.30    2.14
   2   7   5   27.09    3.76
  -7   9   5   19.80    1.96
   7  -9   5   14.19    1.68
  -9   7  -5   14.55    1.81
  -2   9  -5   16.68    1.58
  -2   9  -5   17.59    1.67
   2   7   5   17.44    1.69
   9  -7  -5   19.15    1.92
   9  -2   5   19.15    2.07
  -2  -7   5   20.44    2.17
   7   2  -5   18.78    2.18
  -7   9   5   18.82    2.03
  -2   9  -5   18.56    1.75
  -9   2   5   18.20    1.96
  -9   7   5   16.42    2.11
   7   2   5   17.39    2.15
  -2   9   5   20.35    2.35
   9  -7   5   15.80    1.73
  -7   9  -5   18.93    1.70
  -2   9   5   22.80    2.59
  -7  -2   5   19.67    3.19
  -9   2  -5   18.79    2.20
   9  -2  -5   18.79    2.13
  -7   9  -5   20.39    1.66
  -9   7   5   17.41    3.14
  -7   9  -5   16.13    1.57
  -2   9   5   13.65    1.46
  -9   2  -5   19.47    2.34
  -2   9   5   16.29    1.65
  -9   7   5   20.00    2.43
   2   7  -5   18.71    1.79
   7   2   5   22.53    2.71
   2   7  -5   16.14    1.80
  -9   8  -5    7.77    1.10
  -1   9  -5    6.59    1.13
   8   1  -5    7.61    1.67
  -1   9  -5    6.98    0.95
  -8  -1  -5    6.64    1.72
  -9   8  -5    8.12    1.15
  -8   9   5    7.55    1.27
  -1   9  -5    7.69    1.01
   1   8   5    7.49    1.05
  -8   9   5    6.52    1.49
  -9   1   5    6.79    1.53
  -8  -1  -5    5.37    1.68
   1   8   5    9.77    1.70
   9  -1   5    5.06    1.30
  -8   9   5    8.44    1.83
   8  -9   5    6.46    1.19
   1   8   5    6.36    1.40
   8   1  -5    7.12    1.08
  -8   9  -5    5.48    0.99
   8   1   5    7.41    1.54
  -9   1  -5    6.23    1.62
  -1   9   5    5.86    1.59
  -8   9  -5    6.92    1.05
   9  -1  -5    8.90    1.68
  -1   9   5    8.30    1.82
  -8   9  -5    6.02    1.12
   1   8  -5    7.78    0.95
   1   8  -5    5.99    0.95
   1   8  -5    4.73    1.07
  -9   1  -5    7.23    1.79
  -9   8   5    8.57    1.58
  -9   8   5    5.04    1.75
  -9   8   5    5.25    1.29
  -8  -1   5    5.36    1.81
  -1   9   5    6.68    1.02
  -1   9   5    7.17    1.02
   1   8  -5    8.03    1.33
   9  -8   5    6.19    1.25
  -9   8   5    9.60    2.36
  -9   9   5   30.44    3.14
  -9   0  -5   26.60    2.91
   0   9  -5   23.72    1.95
  -9   9  -5   21.28    2.12
   0   9  -5   24.51    2.03
  -9   9  -5   23.03    2.06
  -9   0   5   28.90    2.95
   9   0   5   23.55    2.44
   0   9   5   28.88    2.77
   0   9  -5   25.30    2.22
  -9   9   5   26.32    2.57
  -9   0  -5   33.10    3.21
   9  -9   5   26.30    2.43
   9   0  -5   27.54    2.07
   9   0  -5   26.59    2.61
   0   9  -5   24.82    2.44
   0   9   5   23.71    2.14
  -9   9   5   26.39    2.66
   0   9   5   26.81    2.52
  -9   9  -5   27.35    2.21
 -10   5   5   -0.74    1.68
  -5  10  -5    0.00    0.74
  10  -5   5   -0.13    0.89
 -10   5   5   -2.66    1.75
 -10   5  -5    2.26    1.29
  -5  -5   5   -2.07    2.31
 -10   5  -5   -0.34    0.77
   5   5  -5   -0.20    0.93
  -5  10   5   -0.02    0.77
   5   5   5    0.03    1.55
  -5  -5  -5    1.41    1.29
  -5  10   5    0.26    0.81
 -10   5  -5    0.41    1.23
  -5  10  -5   -0.19    0.70
   5   5  -5   -0.02    1.06
   5   5   5   -0.72    0.85
  10  -5  -5    0.37    1.03
 -10   4   5  128.47    7.61
  -4  10  -5  124.04    7.59
  10  -4   5  126.27    7.83
  10  -6  -5  130.12    7.90
  -6  -4  -5  135.39    8.29
  -6  10   5  127.11    7.70
  -4  10  -5  128.00    7.49
 -10   6  -5  129.73    7.97
   4   6   5  165.20    9.04
   6   4  -5  131.29    8.03
   6   4  -5  124.44    7.67
  -4  10  -5  125.86    7.53
 -10   6  -5  136.53    8.00
   4   6   5  121.94    7.79
  -6  10   5  137.40    7.71
 -10   4   5  113.45    9.22
 -10   4   5  116.81    9.21
  -4  -6   5  160.90    9.42
  -6  -4   5  113.01    9.40
   4   6  -5  132.81    7.70
   4   6  -5  127.96    7.87
 -10   6   5  145.70    9.00
   6   4   5  161.42    9.11
 -10   6   5  152.95    9.07
  -4  -6  -5  140.92    8.21
  -6  10  -5  132.49    7.53
  -4  10   5  126.38    7.58
  -4  10   5  137.44    7.59
 -10   4  -5  129.45    8.08
  10  -4  -5  142.41    8.04
  -6  10  -5  124.55    7.56
  10  -6   5  131.83    7.83
 -10   4  -5  137.90    8.09
   6   4   5  161.87    8.59
  -6  10  -5  127.62    7.36
  10  -3   5    1.84    1.08
  -3  10  -5    0.79    0.72
  -7  -3  -5    2.57    1.47
   7   3  -5    2.50    1.02
  -3  10  -5    2.88    0.81
 -10   7  -5    2.12    1.17
  -7  10   5    2.88    1.18
 -10   3   5   -3.12    1.76
  -7  10   5    1.36    0.87
  -3  10  -5    0.24    0.79
   3   7   5    2.83    1.38
   7   3  -5    2.02    1.41
  10  -7  -5    2.06    1.13
 -10   7  -5    1.40    0.73
   3   7   5    1.54    2.25
  -7  10   5    2.58    1.13
 -10   7  -5    0.84    0.94
  -3  -7   5    0.12    1.56
 -10   3   5    1.56    0.92
 -10   7  -5    2.39    1.22
 -10   3   5   -3.34    1.79
  -7  -3   5    1.60    2.08
  -3  10   5    1.44    1.68
  -3  10   5    0.55    0.75
   7   3   5    1.67    1.72
  -7  10  -5    2.03    0.84
  -7  10  -5    2.27    0.78
 -10   3  -5    1.23    1.39
  -3  10   5    2.38    1.61
  -7  10  -5    2.15    0.82
   3   7  -5    0.92    0.95
 -10   3  -5    2.78    1.34
  10  -3  -5    2.57    1.34
 -10   7   5    2.99    1.63
   3   7  -5    2.55    1.10
   7   3   5    1.83    1.36
  10  -7   5    3.17    1.03
 -10   7   5    0.76    1.34
  -3  10   5    2.36    0.84
 -10   8  -5    0.37    1.05
  -2  10  -5    2.67    0.87
  -8  10   5   -1.03    1.10
  10  -2   5    0.98    1.08
 -10   2   5   -1.08    0.88
  -2  10  -5    3.59    0.86
 -10   8  -5    0.88    0.78
   8   2  -5    1.72    0.91
  -2  10  -5    0.12    0.83
  -8  -2  -5   -0.16    1.35
   2   8   5    0.81    2.39
 -10   8  -5    1.11    1.11
 -10   8  -5    0.02    0.86
  -8  10   5    0.19    0.85
  -8  -2  -5    0.45    1.46
 -10   2   5   -1.92    1.75
   8   2  -5    0.97    1.46
   2   8   5    2.96    1.47
  -8  10   5    0.17    1.19
  10  -8  -5    1.14    1.07
 -10   2   5    0.78    2.36
 -10   8   5   -0.98    1.22
  10  -2  -5   -0.10    1.35
  -8  10  -5    0.35    0.79
  -2  10   5   -0.03    0.70
  -8  10  -5   -0.07    0.77
  10  -8   5    1.54    1.04
   2   8  -5    0.87    1.00
  -8  -2   5   -1.06    1.58
   2   8  -5    0.19    0.92
  -2  10   5    0.79    1.61
   8   2   5    3.63    1.35
 -10   8   5   -0.98    1.18
 -10   2  -5    2.23    1.34
  -2  10   5   -1.41    1.40
 -10   2  -5   -0.16    1.32
 -10   8   5    5.38    2.20
  -2  10   5   -0.30    0.76
  -8  10  -5    0.64    0.86
  -9  10   5   -0.64    1.26
  -1  10  -5   -0.70    0.77
  -1  10  -5    0.37    0.75
 -10   9  -5   -0.28    0.74
  -9  10   5    0.74    1.43
  -1  10  -5    0.21    0.90
   9 -10   5    0.88    1.06
   9   1  -5   -0.24    1.44
  10  -1   5   -0.22    1.03
 -10   1   5    1.18    1.09
  -9  -1  -5    1.41    1.53
   1   9   5    0.14    1.37
  -9  10   5   -0.24    0.94
 -10   9  -5   -0.33    0.91
  -9  -1  -5    0.22    1.50
   9   1  -5    1.23    0.85
   1   9  -5   -0.37    0.97
  -9  10  -5    1.05    0.90
  -9  -1   5   -0.01    1.39
  10  -1  -5   -0.27    1.39
  -9  10  -5   -0.40    0.80
   1   9  -5    0.29    0.99
 -10   9   5    0.08    1.73
   9   1   5    1.09    1.18
   1   9  -5   -0.33    0.73
  -1  10   5    0.20    0.74
 -10   9   5   -0.74    1.21
 -10   9   5   -0.45    1.12
  10  -9   5    0.16    1.03
 -10   1  -5   -0.30    1.32
 -10   9   5   -0.97    1.46
 -10   1  -5    0.21    1.47
  -1  10   5    0.63    1.54
  -9  10  -5   -0.50    0.71
  -1  10   5    1.21    1.38
 -10  10  -5   96.82    5.66
  10   0  -5   89.72    5.56
   0  10   5  109.86    6.43
  10 -10   5   97.21    5.94
 -10  10   5  109.84    6.31
  10   0   5   94.36    6.08
  10   0  -5   96.19    6.34
 -10   0   5   96.68    6.17
   0  10  -5   88.94    5.87
   0  10  -5   97.84    5.80
 -10   0  -5   91.74    6.29
 -10  10   5   95.60    6.12
   0  10  -5   86.17    5.57
   0  10  -5   83.84    5.66
 -10  10  -5   99.08    5.78
 -11   5   5    9.27    2.35
 -11   6  -5   14.04    1.88
  -5  11  -5   12.24    1.42
  -5  11  -5    9.97    1.26
  -5  -6   5   18.45    3.35
  -6  -5  -5   10.03    1.91
  11  -6  -5   14.36    1.79
  11  -5   5    9.25    1.54
  -5  11  -5   11.96    1.52
   6   5  -5    8.36    1.78
 -11   6  -5    9.40    1.63
   5   6   5   17.37    2.61
  -6  11   5   10.42    1.43
 -11   5   5   11.41    2.73
   6   5  -5   14.73    1.72
  -6  11   5   11.02    1.52
 -11   6  -5   11.64    1.37
   5   6   5   11.03    1.64
  -6  11  -5   10.74    1.38
 -11   5  -5   11.32    1.86
   5   6  -5   12.46    1.82
 -11   6   5   12.10    2.72
   5   6  -5   13.70    1.69
  11  -5  -5   12.77    1.76
  -5  11   5   11.64    1.43
 -11   6   5   13.20    2.64
  -6  11  -5   10.34    1.27
  11  -6   5    9.78    1.59
   6   5   5   16.28    2.36
 -11   5  -5   11.46    1.86
  -6  -5   5   17.68    3.37
 -11   5  -5   12.12    1.42
  -6  11  -5   10.35    1.30
  -5  11   5   10.84    1.36
 -11   4   5   19.64    3.17
  -7  11   5   23.48    2.11
 -11   7  -5   21.91    2.30
   7   4  -5   22.84    2.53
   4   7   5   32.35    3.42
  11  -4   5   19.04    2.12
  -7  -4  -5   21.04    2.50
  -7  -4  -5   19.41    2.54
  -7  11   5   20.36    2.07
 -11   7  -5   21.12    2.30
 -11   7  -5   24.39    2.14
   4   7   5   19.40    2.16
   7   4  -5   22.23    2.12
  -4  -7   5   31.47    3.53
 -11   4   5   19.04    3.08
  11  -7  -5   24.05    2.32
 -11   7  -5   21.19    1.95
  -4  11  -5   23.15    2.06
  -4  11  -5   20.74    2.01
  -4  11  -5   20.49    1.95
 -11   7   5   33.81    3.29
   4   7  -5   25.55    2.62
  -7  11  -5   22.29    1.81
  -7  11  -5   21.27    1.97
  -7  11  -5   21.39    2.06
   4   7  -5   23.75    2.30
 -11   4  -5   23.49    2.50
  -7  -4   5   24.66    3.51
 -11   7   5   23.46    2.93
  11  -7   5   19.60    2.13
  -4  11   5   22.66    2.02
 -11   7   5   23.34    3.12
   7   4   5   32.32    3.28
  -4  11   5   21.26    1.93
 -11   4  -5   23.41    2.50
   7   4   5   29.37    2.86
  11  -4  -5   23.88    2.37
   8   3  -5    0.51    0.95
 -11   3   5   -0.60    1.79
  -3  11  -5    1.45    0.99
 -11   3   5    0.73    0.93
 -11   8  -5    0.15    0.96
  -8  11   5    0.78    0.91
  -8  -3  -5    1.22    1.49
  -3  11  -5    1.05    0.94
  -3  11  -5    0.72    0.94
  11  -3   5    0.85    1.09
  -8  11   5   -0.01    1.06
 -11   8  -5    1.96    1.24
 -11   8  -5    1.59    1.22
   3   8   5    2.49    1.30
   8   3  -5    1.82    1.59
  -8  -3  -5   -0.72    1.38
  -3  -8   5   -0.40    1.45
  11  -8  -5    3.07    1.29
   3   8   5    2.55    2.20
 -11   3   5    0.43    1.84
 -11   8   5   -0.30    1.51
  -3  11   5    0.34    0.85
  11  -3  -5    1.52    1.40
  -8  11  -5    1.76    0.82
   3   8  -5    0.80    1.10
   8   3   5    0.42    1.64
  -3  11   5    2.31    1.76
   8   3   5    0.62    1.30
 -11   3  -5    1.56    1.44
   3   8  -5    0.35    1.04
  -8  -3   5    1.40    1.69
  11  -8   5   -0.32    1.04
  -3  11   5    1.15    0.84
  -8  11  -5    0.10    0.82
 -11   8   5    4.39    2.00
   9   2  -5    2.30    1.60
  -9  11   5    0.69    1.00
  -9  -2  -5    0.02    1.44
  11  -2   5    0.44    1.13
   2   9   5    2.32    1.42
  -9  11   5   -0.59    1.11
 -11   9  -5    0.88    1.00
  -2  11  -5    0.89    0.83
  -2  11  -5    1.43    1.03
 -11   2   5    2.54    1.11
   9   2  -5    0.58    0.86
   9   2   5    0.23    1.24
  11  -9   5    0.75    1.16
  -9  11  -5    0.76    0.87
  -9  11  -5    0.93    0.89
   2   9  -5    1.60    1.11
  11  -2  -5    2.62    1.49
  -2  11   5    0.66    0.81
 -11   9   5    1.07    1.43
 -11   2  -5    1.79    1.54
  -9  -2   5    0.21    1.43
   2   9  -5    0.87    1.12
  -2  11   5    1.04    1.77
   1  10   5   11.12    1.97
  -1  11  -5    7.28    1.37
  -1  11  -5    8.90    1.30
  10   1  -5    8.53    1.90
 -10  11   5    8.14    1.57
 -10  11   5    8.48    1.74
  11  -1   5    7.51    1.53
  10   1  -5    7.66    1.23
 -11  10  -5    7.13    1.30
 -10  -1  -5    7.63    1.74
  -1  11  -5    8.87    1.42
 -11  10  -5    8.62    1.35
 -11   1   5    7.19    1.45
 -11  10   5    5.84    1.62
 -10  11  -5    8.58    1.25
 -11   1  -5    8.30    1.81
 -10  -1   5    8.74    1.81
  10   1   5    7.56    1.57
   1  10  -5    7.36    1.46
 -10  11  -5    7.78    1.45
  11  -1  -5    9.52    1.86
  -1  11   5    9.21    1.98
  11 -10   5    8.10    1.50
 -11  10   5    8.35    1.80
   1  10  -5    9.27    1.53
   0  11   5   23.19    2.67
   0  11  -5   15.53    1.90
 -11   0  -5   15.20    2.21
   0  11  -5   17.46    2.04
 -11  11  -5   11.48    1.54
 -11  11   5   13.83    1.99
 -11  11  -5   15.15    1.77
   0  11  -5   16.13    1.80
 -11   0   5   14.10    1.86
 -11  11   5   19.22    2.21
  11   0  -5   19.93    2.37
  11   0   5   16.48    2.05
  12  -6   5   -0.50    1.07
 -12   6  -5   -0.11    0.86
   6   6  -5   -0.71    1.13
 -12   6  -5    0.20    1.34
  -6  12  -5    1.46    1.02
 -12   6   5    1.46    1.81
   6   6   5    2.02    1.70
   6   6  -5    0.86    1.51
  -6  -6   5   -0.11    2.11
  -6  12   5   -0.37    0.91
  12  -6  -5    2.25    1.30
  -6  12  -5   -0.22    0.87
  12  -5   5   -0.69    1.03
  -5  12  -5    0.43    0.96
 -12   7  -5    0.95    0.94
  12  -7  -5   -0.16    1.20
 -12   7  -5   -0.94    1.18
   7   5  -5    0.08    1.53
  -7  12   5    1.24    1.03
  -5  -7   5   -3.44    1.83
   5   7   5   -0.75    1.72
  -7  -5  -5    0.12    1.47
   7   5  -5    0.49    1.04
  -5  12  -5    0.28    0.92
   5   7   5    1.11    1.13
 -12   5   5    0.25    1.69
 -12   7   5    1.00    1.80
 -12   5  -5    0.73    0.89
 -12   5  -5   -0.90    1.29
  12  -7   5   -0.68    1.02
  -7  12  -5   -0.21    0.83
  12  -5  -5    0.11    1.19
  -5  12   5   -1.72    0.86
  -7  12  -5   -0.27    0.88
   5   7  -5    0.48    1.38
   5   7  -5    0.44    1.19
   7   5   5   -0.60    1.44
  -7  -5   5    1.15    2.02
  -8  12   5   91.12    5.28
 -12   8  -5   79.80    5.03
  -8  -4  -5   79.74    5.63
  12  -4   5   73.03    5.28
   4   8   5  111.12    6.66
 -12   4   5   86.53    6.17
   8   4  -5   80.70    5.81
  12  -8  -5   86.37    5.51
 -12   8  -5   82.67    5.36
  -4  12  -5   76.28    5.02
   4   8   5   84.92    5.45
  -4  12  -5   82.53    5.15
  -4  -8   5  100.20    6.05
   8   4  -5   77.95    5.14
  12  -8   5   78.44    5.35
   8   4   5   93.53    5.84
  12  -4  -5   84.88    5.48
 -12   4  -5   78.46    5.54
  -4  12   5   80.10    5.07
  -8  -4   5   90.79    6.21
   4   8  -5   78.32    5.44
   4   8  -5   77.80    5.30
 -12   4  -5   74.15    4.94
 -12   8   5   89.14    6.25
  -8  12  -5   80.36    5.10
  -3  12  -5    2.89    1.00
 -12   9  -5    3.15    1.40
   3   9   5    0.06    1.21
  -9  -3  -5    2.14    1.41
  12  -9  -5    3.15    1.44
  -3  12  -5    3.27    1.15
  12  -3   5    1.85    1.15
   3   9   5    2.59    2.04
   9   3  -5    2.99    1.05
  -9  12   5    0.59    1.17
   9   3  -5    2.81    1.71
 -12   9  -5    2.05    1.05
   9   3   5    2.10    1.41
  -9  -3   5    3.82    1.69
 -12   3  -5    2.18    0.90
  -3  12   5    1.81    1.00
 -12   3  -5    3.01    1.55
  -9  12  -5    2.26    0.93
  12  -9   5    1.51    1.25
   3   9  -5   -0.25    1.23
  -3  12   5    2.48    1.87
 -12   9   5    2.38    1.69
  12  -3  -5    1.81    1.30
  -9  12  -5    2.26    1.07
   3   9  -5    0.82    1.28
  12  -2   5   66.84    4.67
 -10  12   5   68.44    4.61
  10   2  -5   64.25    4.29
 -12  10  -5   64.80    4.34
  -2  12  -5   61.71    4.49
  -2  12  -5   63.06    4.28
 -12  10  -5   64.62    4.41
 -12   2   5   69.63    4.50
 -10  -2  -5   70.35    4.85
   2  10   5   78.25    5.02
 -10  12   5   77.11    4.75
  -2  12  -5   66.51    4.46
  10   2  -5   70.36    5.09
  10   2   5   73.05    4.89
  12 -10   5   71.54    4.72
 -10  12  -5   66.66    4.25
  12  -2  -5   72.39    4.85
 -10  12  -5   65.20    4.45
 -12   2  -5   64.08    4.84
 -10  -2   5   72.73    4.93
  -2  12   5   83.66    5.24
   2  10  -5   65.63    4.65
 -12  10   5   70.50    5.12
   2  10  -5   64.98    4.58
 -12   1   5    2.08    1.11
 -11  -1  -5    0.74    1.34
  -1  12  -5   -0.60    1.25
  -1  12  -5    1.56    0.96
  11   1  -5    1.82    1.59
  11   1  -5    1.52    1.36
 -12  11  -5    1.71    1.13
   1  11   5    2.82    1.51
 -11  12   5    1.19    1.14
  12  -1   5    1.42    1.17
 -11  12   5    1.07    1.34
  -1  12  -5    2.09    1.18
 -12  11  -5    2.29    1.05
  11   1   5    2.03    1.29
  12  -1  -5    2.32    1.46
  -1  12   5    2.05    1.57
 -11  12  -5    1.04    1.03
 -11  12  -5    1.29    0.98
 -12   1  -5    2.87    1.53
 -12  11   5    2.33    1.50
  12 -11   5   -1.85    1.28
 -11  -1   5    4.10    1.31
   1  11  -5    3.36    1.27
   7   6  -5    1.18    1.64
 -13   6   5    0.83    1.57
   7   6  -5    1.01    1.18
  -6  13  -5    0.71    0.95
 -13   7  -5    1.02    0.96
  -7  13   5    0.82    1.03
   7   6  -5    0.52    1.04
  -6  13  -5    0.83    1.03
  13  -7  -5    2.49    1.37
  13  -6   5   -0.33    1.11
 -13   7  -5   -0.42    1.23
  -6  -7   5    1.76    1.93
   6   7   5    1.08    1.71
   6   7  -5    0.93    1.19
  13  -7   5    0.55    1.10
  -7  13  -5    1.15    0.96
  -7  13  -5    0.11    0.98
 -13   7   5    2.76    1.75
   7   6   5   -0.85    1.43
  13  -6  -5    0.93    1.26
   6   7  -5    1.56    1.62
  -7  -6   5   -0.02    1.79
 -13   6  -5    1.97    1.29
 -13   6  -5    1.14    0.93
  -6  13   5    2.15    1.06
   8   5  -5   15.93    1.81
   8   5  -5   15.46    2.39
  13  -5   5   14.62    1.88
  -5  13  -5   17.18    1.84
  -8  13   5   17.13    1.85
   5   8   5   21.55    2.69
 -13   5   5   15.45    2.40
  -5  -8   5   20.56    2.64
 -13   8  -5   14.93    1.95
  13  -8  -5   16.76    2.04
  -5  13  -5   16.47    1.81
 -13   8  -5   15.14    1.69
  13  -8   5   14.40    1.93
  -8  13  -5   11.90    1.63
 -13   5  -5   13.82    1.55
  13  -5  -5   16.16    2.03
 -13   8   5   16.71    2.55
  -8  -5   5   21.76    2.80
 -13   5  -5   14.08    2.02
  -8  13  -5   14.39    1.82
   5   8  -5   14.90    1.97
   8   5   5   20.87    2.43
   5   8  -5   16.35    2.24
  -5  13   5   16.39    1.76
  -9  13   5   12.63    1.68
 -13   9  -5   10.16    1.63
   9   4  -5   16.60    1.68
  -4  13  -5   11.43    1.46
   4   9   5   18.20    2.79
  -4  13  -5   12.92    1.68
 -13   9  -5   12.76    1.51
  13  -4   5    9.61    1.58
   4   9   5   16.46    2.16
  13  -9  -5   13.99    2.10
   9   4  -5   13.28    2.14
  13  -4  -5   15.89    1.92
  -9  13  -5   10.20    1.48
 -13   4  -5   10.47    1.90
   9   4   5   13.52    2.03
  -9  13  -5   14.26    1.76
  -9  -4   5   13.90    2.20
 -13   4  -5   12.25    1.40
  -4  13   5    9.83    1.49
   4   9  -5   12.74    1.89
  13  -9   5   11.53    1.76
 -13   9   5   13.64    2.30
   0   0  -6  495.03   26.40
   0   0   6  471.11   26.15
   0   0   6  508.88   26.16
   0   0   6  470.98   26.20
   0   0  -6  491.80   26.53
   0  -1   6    3.85    0.60
   0  -1   6    3.24    0.49
   0  -1  -6    3.21    0.83
   1  -1  -6    3.45    0.92
   1  -1   6    3.50    0.48
  -1   0  -6    3.15    0.81
   0   1  -6    2.89    0.68
   1  -1  -6    2.08    0.68
   0   1  -6    3.40    0.38
  -1   0   6    3.75    0.54
   0   1   6    3.08    0.57
   1  -1   6    4.29    0.70
   1   0  -6    3.08    0.73
  -1   1   6    3.51    0.58
   1   0   6    2.82    0.45
   1   0   6    2.34    0.46
   1   0  -6    2.92    0.31
   1  -1   6    3.15    0.45
   0   1  -6    3.37    0.36
  -1   1  -6    4.01    0.74
   0   1   6    3.50    0.51
  -1   1  -6    3.46    0.85
   0  -1  -6    3.47    0.68
  -1   0  -6    3.74    0.68
   1  -1  -6    2.88    0.56
  -1   1  -6    2.75    0.39
   1   0  -6    3.76    0.60
  -1   0   6    3.55    0.57
  -1   1   6    3.34    0.48
   1   0   6    3.83    0.64
   0  -1   6    3.35    0.44
  -1  -1   6    8.45    0.79
   1   1   6    7.60    0.80
  -2   1  -6    7.57    1.05
   2  -1   6    8.03    0.93
  -1   2  -6    8.36    0.69
   2  -1   6    7.86    0.77
   1   1   6    7.69    0.76
  -2   1   6    9.11    0.85
   1  -2  -6    8.27    1.23
  -2   1  -6    7.35    0.98
   2  -1  -6    7.75    1.24
   1  -2  -6    6.64    1.00
   1  -2   6    8.33    0.77
   2  -1  -6    8.36    0.90
  -1  -1  -6    7.37    0.94
   1   1  -6    8.16    0.68
  -2   1   6    7.14    0.78
   1  -2   6    8.75    0.98
   1   1   6    7.46    0.87
  -1  -1   6   10.13    0.89
   2  -1   6    8.57    0.81
  -1   2   6    8.40    0.77
   1   1  -6    8.67    1.10
   2  -1  -6    7.62    1.11
   1   1  -6    7.90    0.88
  -1   2  -6    6.84    1.06
   1  -2   6    7.60    0.74
  -1   2   6    8.65    0.87
   1   1  -6    7.91    0.58
  -1  -1  -6    7.56    1.14
   2   0   6  124.98    6.76
   0  -2   6  116.59    6.71
  -2   0   6  130.31    6.75
   2  -2  -6  120.84    7.10
   0  -2   6  124.62    6.70
  -2   0   6  115.41    6.74
   0   2  -6  123.40    6.60
   0  -2  -6  119.91    6.86
   0   2   6  123.16    6.73
   2   0  -6  117.79    6.83
  -2   0  -6  120.57    7.02
   2  -2   6  123.00    6.74
   0  -2  -6  124.38    7.19
   2  -2  -6  124.94    7.20
   0  -2   6  127.85    6.81
   2  -2  -6  120.12    6.85
   0   2  -6  124.08    6.62
   0   2   6  117.80    6.78
   2   0  -6  123.26    7.09
   2  -2   6  118.66    6.91
  -2   2  -6  119.49    7.07
   2  -2   6  118.64    6.69
  -2   2   6  126.76    6.73
   0   2  -6  126.56    7.08
   2   0   6  118.86    6.73
  -2   0  -6  125.78    6.88
   2   0   6  116.00    6.83
  -2   2  -6  121.58    6.68
  -2   2   6  117.33    6.77
   3  -2  -6   -0.01    0.72
  -2   3   6    1.04    0.37
   1  -3  -6    0.13    0.77
  -3   1   6    0.72    0.39
  -3   2  -6    0.64    0.54
   1   2   6    0.63    0.39
  -2   3   6    0.57    0.36
   1  -3  -6    0.51    0.52
  -3   1   6    0.58    0.43
   2   1  -6    0.51    0.34
  -3   1   6    0.82    0.39
   2   1  -6    0.15    0.49
   2  -3   6    0.27    0.30
   2  -3   6    0.45    0.37
  -1  -2   6    0.30    0.38
  -1   3  -6    0.25    0.28
   3  -1   6    0.44    0.37
   3  -1   6    0.48    0.38
  -1   3  -6    0.59    0.59
   2  -3   6    0.05    0.64
   2   1  -6   -0.41    0.55
   3  -1   6    0.71    0.59
   1   2   6    0.25    0.43
  -2   3   6    0.71    0.45
   3  -2  -6    0.90    0.84
  -1   3  -6    0.07    0.28
  -2  -1  -6    0.47    0.75
   3  -2  -6    0.38    0.59
   2   1   6    0.73    0.40
   1   2  -6    0.67    0.34
   3  -2   6    0.76    0.63
  -2  -1   6    0.61    0.42
   1  -3   6    0.82    0.38
  -1  -2  -6   -0.18    0.77
  -3   2   6    1.24    0.39
  -1   3   6    0.26    0.34
  -3   2   6    0.07    0.38
   1  -3   6    1.12    0.63
  -1   3   6    0.35    0.40
  -2  -1   6    0.05    0.61
   3  -2   6    0.50    0.34
   2  -3  -6    0.46    0.77
  -3   1  -6    0.16    0.51
  -2   3  -6    0.51    0.31
   3  -1  -6    0.93    0.55
  -2   3  -6    0.92    0.34
  -3   1  -6    0.50    0.58
   3  -1  -6    0.29    0.72
   3  -2   6    0.46    0.37
  -2   3  -6    1.24    0.68
   1  -3   6    0.52    0.33
   2   1   6    0.18    0.41
   2  -3  -6   -0.73    0.60
  -1   3   6    0.46    0.35
  -3   2   6    0.60    0.45
   2   1   6    0.59    0.51
   1   2  -6    0.14    0.57
   1   2  -6    0.35    0.23
  -3   3   6    7.28    0.90
   3   0   6    9.24    1.06
  -3   0   6    8.74    0.84
   3  -3   6    6.76    0.77
   3  -3  -6    8.42    1.36
  -3   0   6    6.03    0.74
   0   3  -6    7.11    0.76
  -3   0   6    6.71    0.84
   0  -3   6    7.30    0.79
   0   3  -6    8.45    0.68
   3   0  -6    8.13    1.17
  -3   3   6    9.37    0.97
   0   3  -6    9.54    1.26
   3   0   6    7.88    0.87
   0   3   6    7.98    0.91
  -3   0  -6    8.48    1.22
  -3   3  -6    7.57    0.73
   0  -3  -6    7.28    1.34
   3  -3   6    6.89    0.74
   3  -3   6    7.36    1.15
   0   3  -6    8.16    0.69
  -3   3   6    7.60    0.75
  -3   0  -6    7.82    0.94
  -3   3   6    7.64    0.78
   3  -3  -6    7.04    1.18
   3   0   6    8.81    0.94
   3   0  -6    7.50    0.93
   0   3   6    7.16    0.78
  -4   2  -6  370.85   19.97
   2  -4   6  377.60   19.84
  -2   4  -6  373.87   20.28
   2   2  -6  364.63   19.94
  -2   4   6  374.13   19.79
  -2   4  -6  388.85   19.73
   4  -2  -6  367.45   20.01
  -4   2   6  340.30   19.99
   2   2   6  367.15   19.90
   4  -2   6  364.35   20.07
  -2  -2  -6  367.79   20.33
  -2   4   6  351.75   19.80
   2   2   6  365.18   19.89
   2  -4   6  361.38   19.74
   2   2  -6  377.18   19.77
  -4   2   6  361.21   19.87
   2   2  -6  373.89   20.21
   4  -2   6  356.70   19.81
   4  -2  -6  355.49   20.29
  -2   4   6  356.19   19.88
   2   2   6  389.66   19.97
   2  -4  -6  343.44   19.89
  -2   4  -6  394.58   20.06
   4  -2  -6  364.61   20.37
   4  -2   6  372.64   19.89
  -2  -2   6  347.77   19.90
  -4   2   6  365.59   19.83
  -2   4  -6  381.60   19.75
   2  -4  -6  373.70   20.44
   1   3   6    3.07    0.65
  -3   4   6    2.67    0.59
   3  -4   6    2.72    0.55
  -1  -3   6    2.79    0.61
  -1   4  -6    2.89    0.45
   1  -4  -6    2.02    1.16
   4  -1   6    2.60    0.76
  -3   4   6    2.51    0.64
  -1   4  -6    3.81    0.47
   4  -3  -6    1.25    0.72
   4  -3  -6    3.06    1.00
   4  -3  -6    1.65    0.97
   3   1  -6    1.89    0.68
  -4   3  -6    2.93    0.50
  -4   1   6    2.52    0.63
  -4   3  -6    3.83    1.07
   1   3   6    2.44    0.58
  -1   4  -6    2.11    0.78
  -3   4   6    2.49    0.47
  -1   4  -6    2.76    0.42
  -4   1   6    3.31    0.59
   4  -1   6    2.89    0.62
   3  -4   6    2.99    0.46
   4  -1   6    3.15    0.68
  -4   1   6    2.39    0.56
   3   1  -6    2.24    0.80
  -3   4   6    2.03    0.50
  -3  -1  -6    3.03    1.03
   3   1  -6    2.77    0.50
  -4   3  -6    2.30    0.65
  -3  -1   6    2.50    0.60
  -1  -3  -6    2.15    1.11
  -3   4  -6    2.43    0.49
  -1   4   6    2.01    0.49
   1  -4   6    2.74    0.46
   1   3  -6    2.42    0.51
   3  -4  -6    1.77    0.74
   3   1   6    2.48    0.64
   1  -4   6    2.66    0.52
   4  -1  -6    2.73    0.80
  -3   4  -6    3.13    0.51
  -4   1  -6    1.66    0.83
  -1   4   6    2.51    0.60
   3   1   6    3.16    0.72
   1   3  -6    1.87    0.70
   1   3  -6    2.88    0.40
   4  -3   6    2.28    0.49
  -4   3   6    1.92    0.63
  -1   4   6    3.04    0.53
   4  -3   6    3.22    0.94
   3   1   6    1.82    0.67
  -4   3   6    2.16    0.48
  -4   3   6    2.47    0.69
   3  -4  -6    2.70    1.01
   4  -3   6    1.57    0.54
   4  -1  -6    1.51    0.91
  -3   4  -6    2.53    0.85
   1   3  -6    2.34    0.37
  -4   0  -6   95.00    5.77
   4  -4  -6   91.65    5.83
   4   0  -6   98.08    5.90
  -4   4   6   92.03    5.55
   4  -4   6   89.04    5.28
   0  -4   6   90.33    5.35
   0   4  -6   98.20    5.36
  -4   0   6   90.12    5.49
   4   0   6   94.92    5.57
  -4   4   6   96.24    5.59
  -4   4  -6   99.28    5.54
  -4   4  -6   98.54    5.77
   0   4  -6  105.10    5.27
   0   4   6   95.39    5.43
   4   0  -6   92.56    5.58
   0   4   6   96.51    5.43
   4  -4   6   93.46    5.42
   0   4  -6  106.37    5.36
   4   0   6   87.78    5.48
   4   0   6   98.21    5.58
  -4   0   6   81.27    5.41
   0   4  -6  102.12    5.24
   4  -4  -6  104.01    6.05
   0  -4  -6   96.91    6.15
  -4   4   6  102.22    5.34
  -4   4   6   78.10    5.34
   0   4  -6   97.76    5.81
  -4   4  -6   97.69    5.34
   0   4   6   83.00    5.54
   5  -2   6   11.04    1.21
   3   2  -6   13.03    1.12
   5  -3  -6   11.35    1.69
   3   2  -6   15.40    1.49
  -2  -3   6   12.59    1.33
   2  -5  -6   12.76    1.98
  -2   5  -6   13.95    1.71
  -2   5  -6   15.09    1.10
  -5   2   6   10.30    1.34
   5  -3  -6   13.88    1.79
   5  -3  -6   16.93    1.59
  -5   3  -6   14.21    1.62
   5  -2   6   13.35    1.58
   3  -5   6   12.37    0.97
   2   3   6   14.80    1.56
  -3   5   6   12.45    1.17
  -3   5   6   10.23    1.17
   3  -5   6   14.18    1.26
   2   3   6   12.99    1.30
  -2   5  -6   14.32    1.06
  -5   2   6   12.43    1.18
   3   2  -6   13.63    1.64
  -2   5  -6   14.91    1.07
   5  -2   6   13.43    1.35
  -3  -2  -6   13.28    1.87
  -3   5   6   13.58    1.09
   2   3   6   11.54    1.30
  -5   3   6   13.72    1.44
  -3   5  -6   14.17    1.10
  -5   3   6   14.33    1.13
   3   2   6   13.56    1.57
   3  -5  -6   14.99    2.02
  -2  -3  -6   13.47    1.93
   5  -3   6   12.82    1.28
  -2   5   6   12.70    1.27
   3   2   6   13.77    1.39
   2  -5   6   12.39    1.19
   2   3  -6   14.38    1.16
   2   3  -6   13.03    1.32
  -5   2  -6   10.59    1.49
  -3   5  -6   13.17    1.08
  -5   3   6   11.38    1.38
   2  -5   6   13.32    1.01
  -2   5   6   11.37    1.10
   5  -2  -6   10.83    1.62
   5  -2  -6   13.69    1.86
  -2   5   6   13.32    1.15
   5  -2  -6   13.95    1.49
   5  -3   6   12.33    1.19
  -3   5  -6   14.03    1.05
   2   3  -6   13.58    1.63
  -3  -2   6   11.90    1.39
   1   4   6    5.39    0.85
   5  -4  -6    5.97    1.34
  -4   5   6    6.30    0.69
  -1   5  -6    6.96    0.69
  -4   5   6    4.90    0.94
  -5   1   6    4.38    0.80
  -1   5  -6    7.16    0.68
   5  -4  -6    5.21    0.96
  -5   4  -6    5.52    1.18
  -4  -1  -6    6.28    1.41
   4   1  -6    5.27    1.15
   4   1  -6    6.05    0.74
  -1   5  -6    6.68    0.66
  -1   5  -6    5.32    1.08
   5  -1   6    6.06    0.97
   4  -5   6    5.20    0.76
   5  -4  -6    5.65    1.26
   1   4   6    4.99    0.85
  -5   4  -6    4.43    0.68
  -1  -4   6    5.25    0.82
   1  -5  -6    6.30    1.63
   4   1  -6    5.67    0.94
  -1   5  -6    5.09    0.72
  -4   5   6    5.31    0.84
  -4   5   6    5.25    0.82
  -5   1   6    3.99    0.89
   1   4   6    5.19    1.06
   5  -1   6    5.45    1.08
  -4  -1   6    5.33    0.95
   4   1   6    5.93    0.96
   1   4  -6    5.14    1.08
  -1   5   6    5.70    0.79
   1   4  -6    5.16    0.76
  -5   4   6    6.05    0.69
   1   4  -6    5.20    0.57
  -4   5  -6    5.04    0.67
  -5   1  -6    5.06    1.18
   5  -1  -6    6.32    1.33
  -1   5   6    5.09    0.77
   5  -4   6    5.57    0.71
   4   1   6    6.76    1.08
   5  -1  -6    6.02    1.07
  -5   1  -6    4.70    1.39
  -4   5  -6    5.78    0.69
   4  -5  -6    4.97    1.40
   4  -5  -6    5.80    1.00
  -1  -4  -6    3.37    1.46
   5  -4   6    4.30    0.74
  -4   5  -6    5.43    0.69
   1  -5   6    5.59    0.67
  -5   4   6    4.41    1.08
  -1   5   6    5.72    0.76
  -5   4   6    3.70    0.86
  -5   5  -6    5.97    0.75
  -5   0   6    6.27    1.02
   0   5  -6    5.62    0.80
   5   0  -6    5.50    1.03
   5   0   6    5.19    1.04
   5   0   6    5.95    1.11
   5   0  -6    3.96    1.12
  -5   5  -6    5.30    1.13
   0   5   6    6.44    0.93
   0   5  -6    6.02    0.64
  -5   0  -6    4.65    1.36
   0   5   6    5.11    0.83
   0  -5  -6    5.25    1.67
   0  -5   6    5.29    0.77
  -5   5   6    5.14    0.96
  -5   5   6    6.81    1.27
   0   5  -6    4.57    0.72
  -5   5  -6    6.46    0.78
   5  -5  -6    5.40    1.16
   5  -5  -6    4.58    1.35
   5  -5   6    6.99    0.93
   0   5  -6    5.18    1.08
   0   5   6    5.02    1.31
   0   5  -6    5.60    0.65
  -5   5   6    5.60    0.68
  -5   5   6    4.56    0.89
  -3  -3   6    4.68    1.16
  -3   6  -6    3.69    0.61
  -6   3  -6    4.93    1.20
   6  -3  -6    2.65    1.01
  -3   6   6    4.90    0.71
   3   3   6    3.81    0.82
  -3   6   6    3.70    0.73
   3  -6   6    3.35    0.73
   6  -3  -6    5.34    1.41
   3   3   6    5.89    1.32
   3  -6  -6    3.96    1.56
  -6   3   6    3.96    0.70
  -6   3   6    3.51    1.15
  -6   3   6    3.03    1.05
  -3   6  -6    3.72    0.62
   3   3  -6    3.32    0.97
  -3  -3  -6    3.64    1.62
  -3   6  -6    4.83    0.67
  -3   6   6    4.15    0.83
   3   3  -6    3.08    0.88
   3   3  -6    4.71    0.76
   6  -3   6    4.15    0.81
   6  -3  -6    5.39    1.33
  -2   6  -6   81.26    4.43
   4   2  -6   81.62    5.06
   6  -4  -6   77.48    4.80
  -2   6  -6   77.39    5.11
   2  -6  -6   83.50    5.76
  -4   6   6   81.74    4.80
  -4   6   6   74.59    4.67
   4   2  -6   79.02    4.52
   2   4   6   75.75    4.87
   4  -6   6   77.24    4.59
   6  -4  -6   80.20    5.21
  -6   2   6   71.34    5.20
  -6   4  -6   79.19    5.10
   4   2  -6   80.31    4.79
  -4  -2  -6   80.34    5.51
  -4   6   6   81.27    4.46
   2   4   6   82.08    4.63
  -6   2   6   75.61    4.62
  -2   6  -6   82.76    4.46
  -2   6  -6   80.39    4.45
   6  -2   6   78.20    4.94
   6  -2   6   74.76    4.76
  -6   2   6   62.66    5.11
  -4   6   6   75.98    4.66
  -6   4  -6   72.68    4.99
   6  -4  -6   76.06    5.24
  -2  -4   6   78.83    4.84
  -6   4  -6   78.45    4.54
   2   4  -6   76.84    4.73
  -2   6   6   78.63    4.62
  -2   6   6   78.34    4.56
  -6   4   6   78.47    4.48
  -2   6   6   76.57    4.56
  -6   4   6   70.89    4.98
   4  -6  -6   82.72    5.58
   4   2   6   80.60    4.70
   6  -2  -6   77.79    5.23
   6  -2  -6   74.67    4.86
   2   4  -6   81.41    5.01
  -6   4   6   69.31    4.99
  -4   6  -6   76.70    4.45
  -4   6  -6   81.96    4.49
   2  -6   6   72.53    4.38
  -6   2  -6   76.33    5.15
   4   2   6   78.67    5.13
  -2  -4  -6   77.03    5.69
   6  -4   6   78.47    4.67
  -4  -2   6   73.66    5.07
  -4   6  -6   80.65    4.40
  -6   4   6   76.54    5.09
   2   4  -6   79.47    4.53
  -5   6   6   -0.17    0.70
  -1   6  -6    0.31    0.51
  -6   5  -6    1.35    1.00
  -1   6  -6    0.67    0.45
  -5   6   6    1.50    0.94
  -6   5  -6    0.75    0.52
  -1   6  -6    0.60    0.44
  -6   1   6    0.91    0.90
   5   1  -6   -0.05    0.87
   6  -1   6    0.80    0.80
   1   5   6    0.17    0.92
   6  -5  -6   -0.03    0.94
  -5   6   6    0.75    0.43
   6  -5  -6    0.92    1.12
  -1   6  -6    0.01    0.79
   5  -6   6    1.02    0.61
   6  -1   6   -0.29    0.83
  -6   1   6    0.92    0.91
   6  -5  -6    0.62    0.74
  -1  -5   6    0.61    0.61
  -6   5  -6   -0.03    0.94
   1   5   6    0.70    0.60
  -6   1   6   -0.09    0.65
  -1   6  -6    0.38    0.45
   5   1  -6   -0.05    0.77
  -5  -1  -6    0.32    1.36
   5   1  -6   -0.43    0.52
  -5   6   6    0.51    0.67
   1  -6  -6    0.43    1.50
   5   1   6   -0.22    0.73
  -6   5   6    1.30    1.23
   1  -6   6    0.71    0.42
  -1   6   6   -1.55    1.14
  -1   6   6    0.30    0.56
   6  -1  -6    0.06    1.01
   1   5  -6    0.93    0.60
  -1   6   6    1.34    0.58
  -6   5   6    0.18    0.73
   6  -1  -6    0.66    0.90
  -1  -5  -6    0.73    1.68
  -5   6  -6   -0.23    0.45
  -5   6  -6    0.47    0.54
   5   1   6   -0.05    0.90
  -5  -1   6    0.85    0.94
   1   5  -6    0.75    0.79
   6  -5   6    1.37    0.64
  -6   1  -6    0.92    1.10
   5  -6  -6    0.27    1.30
  -6   5   6    0.29    0.40
   5  -6  -6    1.99    0.78
  -5   6  -6    0.49    0.50
  -6   6  -6  264.07   13.95
  -6   6   6  274.49   14.63
   0   6  -6  251.04   13.78
   0   6  -6  257.97   14.43
   0   6  -6  262.86   13.96
  -6   6  -6  272.96   13.92
   6   0  -6  250.99   14.57
   6  -6   6  247.03   14.05
   0   6   6  249.94   13.97
   0  -6  -6  250.51   15.31
  -6   0   6  250.27   14.41
  -6   6   6  261.17   14.32
   0  -6   6  235.76   13.91
   6  -6  -6  256.01   14.44
   0   6   6  239.81   14.48
  -6   6  -6  260.75   13.91
   6   0  -6  248.83   14.24
  -6   0  -6  279.02   14.68
  -6   6   6  208.66   14.23
   0   6  -6  261.37   13.83
   6   0   6  252.88   14.24
   6  -6  -6  261.56   14.88
  -6   6   6  263.97   13.85
   0   6  -6  253.41   13.81
   6   0   6  250.76   14.36
   7  -4  -6    7.67    1.53
  -7   3   6    3.79    1.65
  -4   7   6    5.30    1.09
  -7   3   6    2.51    1.53
   4  -7   6    4.25    0.85
  -3   7  -6    4.57    0.73
   7  -3   6    5.54    1.06
  -7   4  -6    4.78    1.31
  -3   7  -6    5.72    0.75
  -4  -3  -6    5.25    2.00
   7  -4  -6    4.59    1.13
   4   3  -6    4.45    0.84
  -4   7   6    3.68    0.93
  -7   3   6    4.68    0.83
   7  -4  -6    4.38    1.33
  -7   4  -6    3.92    1.24
   3   4   6    5.12    1.68
   3   4   6    4.58    0.94
  -4   7   6    4.94    0.76
  -7   4  -6    3.99    0.81
   4   3  -6    4.58    1.09
  -3  -4   6    5.55    1.46
   3  -7  -6    6.71    2.08
  -3   7  -6    6.03    1.39
   4   3  -6    6.67    1.13
  -3   7  -6    5.13    0.72
   4   3   6    7.20    1.08
[truncated: 110,760 more chars]
