# Supplementary material for: Hydro­flux synthesis and crystal structure of Tl3IO
Source: Acta Crystallogr E Crystallogr Commun. 2020 Sep 11;76(Pt 10):1638–40. doi: 10.1107/S2056989020012359 (PMC7534229; doi:10.1107/S2056989020012359)
Supplement: Supplementary file 2 [file e-76-01638-Isup2.hkl]

data_I                                                                          
_shelx_title ' Tl3IO in P63/mmc (no. 194) at 100 K;'                            
_shelx_refln_list_code          4                                               
_shelx_F_calc_maximum      490.32                                               
_exptl_crystal_F_000       608.00                                               
_reflns_d_resolution_high  0.5027                                               
                                                                                
loop_                                                                           
 _space_group_symop_operation_xyz                                               
 'x, y, z'                                                                      
 '-y, x-y, z'                                                                   
 '-x+y, -x, z'                                                                  
 '-x, -y, z+1/2'                                                                
 'y, -x+y, z+1/2'                                                               
 'x-y, x, z+1/2'                                                                
 'y, x, -z'                                                                     
 'x-y, -y, -z'                                                                  
 '-x, -x+y, -z'                                                                 
 '-y, -x, -z+1/2'                                                               
 '-x+y, y, -z+1/2'                                                              
 'x, x-y, -z+1/2'                                                               
 '-x, -y, -z'                                                                   
 'y, -x+y, -z'                                                                  
 'x-y, x, -z'                                                                   
 'x, y, -z-1/2'                                                                 
 '-y, x-y, -z-1/2'                                                              
 '-x+y, -x, -z-1/2'                                                             
 '-y, -x, z'                                                                    
 '-x+y, y, z'                                                                   
 'x, x-y, z'                                                                    
 'y, x, z-1/2'                                                                  
 'x-y, -y, z-1/2'                                                               
 '-x, -x+y, z-1/2'                                                              
                                                                                
_cell_length_a     7.1512                                                       
_cell_length_b     7.1512                                                       
_cell_length_c     6.3639                                                       
_cell_angle_alpha  90.000                                                       
_cell_angle_beta   90.000                                                       
_cell_angle_gamma 120.000                                                       
                                                                                
_shelx_F_squared_multiplier     1.000                                           
                                                                                
loop_                                                                           
 _refln_index_h                                                                 
 _refln_index_k                                                                 
 _refln_index_l                                                                 
 _refln_F_squared_calc                                                          
 _refln_F_squared_meas                                                          
 _refln_F_squared_sigma                                                         
 _refln_observed_status                                                         
   0   1   0       3665.12       3213.40        89.38 o                         
  -1   2   0       1485.20       1633.59        28.79 o                         
   0   2   0      56847.73      50848.69       684.53 o                         
   0   3   0       1611.88       1758.75        53.61 o                         
  -2   4   0     185076.28     190698.50      2274.10 o                         
  -1   4   0       1899.29       1857.38        22.84 o                         
   0   4   0      36206.64      34994.22       399.88 o                         
  -2   5   0       6737.76       6545.28        61.22 o                         
  -1   5   0       1123.08       1117.43        18.45 o                         
   0   5   0       1374.03       1478.47        34.70 o                         
  -3   6   0        765.26        791.25        25.11 o                         
  -2   6   0      26385.29      26432.10       224.13 o                         
  -1   6   0         21.30         22.12         9.29 o                         
   0   6   0      95910.83     101018.08      1186.70 o                         
  -3   7   0       1175.71       1203.05        30.22 o                         
  -2   7   0       1144.62       1226.49        23.84 o                         
  -1   7   0       3625.06       3732.23        44.25 o                         
   0   7   0       8316.38       8388.34       118.42 o                         
  -4   8   0      75256.42      78766.34      1141.03 o                         
  -3   8   0        609.59        634.83        20.98 o                         
  -2   8   0      16189.83      16718.21       158.90 o                         
  -1   8   0        408.59        401.25        18.88 o                         
   0   8   0      13230.52      13580.00       192.67 o                         
  -4   9   0       6731.19       6760.60        87.65 o                         
  -3   9   0        626.32        648.98        23.06 o                         
  -2   9   0       2568.33       2605.09        48.14 o                         
  -1   9   0        834.82        897.22        29.53 o                         
   0   9   0        887.49        877.46        50.00 o                         
  -5  10   0        191.18        171.27        34.07 o                         
  -4  10   0      10961.04      11045.54       130.75 o                         
  -3  10   0         48.08         51.02        23.30 o                         
  -2  10   0      41818.16      42877.62       441.15 o                         
  -1  10   0       1520.76       1482.34        39.56 o                         
   0  10   0       7754.07       7942.02       156.96 o                         
  -5  11   0       2047.21       2091.86        55.43 o                         
  -4  11   0        670.64        710.38        38.97 o                         
  -3  11   0       3838.48       3863.07        76.29 o                         
  -2  11   0       7263.27       7217.28       115.26 o                         
  -1  11   0        165.19        183.42        36.94 o                         
   0  11   0       2855.06       2819.38       107.41 o                         
  -6  12   0      29945.90      29857.66       542.91 o                         
  -5  12   0        152.18        138.54        36.08 o                         
  -4  12   0       6603.45       6789.47       125.16 o                         
  -3  12   0         66.93         41.27        40.42 o                         
  -2  12   0       5663.51       5476.49       126.73 o                         
  -1  12   0        592.20        668.62        56.60 o                         
   0  12   0      18946.63      17193.24       462.88 o                         
  -6  13   0       5268.87       5091.52       148.75 o                         
  -5  13   0        273.81        239.60        50.81 o                         
  -4  13   0       2592.87       2496.63        87.96 o                         
  -3  13   0       1423.58       1417.72        78.28 o                         
  -2  13   0        522.67        594.85        63.40 o                         
  -7  14   0         41.83         32.68        64.56 o                         
  -6  14   0       4198.49       4205.52       115.73 o                         
  -5  14   0         84.24         53.98        48.56 o                         
   0   1   1       1225.26       1239.52        15.15 o                         
   0   2   1     178954.06     175780.69      1498.51 o                         
  -1   3   1       3629.39       3426.39        27.69 o                         
   0   3   1       2923.72       2832.05        39.95 o                         
  -1   4   1        773.36        772.17        10.66 o                         
   0   4   1     113366.12     111746.28       934.74 o                         
  -2   5   1         74.87        100.78         5.88 o                         
  -1   5   1       2049.16       2053.43        18.63 o                         
   0   5   1       5137.02       4947.92        49.71 o                         
  -2   6   1      82043.61      83510.48       486.76 o                         
  -1   6   1       1620.85       1605.84        18.13 o                         
   0   6   1          0.00        116.50        15.77 o                         
  -3   7   1       3784.30       3824.81        33.18 o                         
  -2   7   1       5568.17       5635.89        43.43 o                         
  -1   7   1         39.31         76.33         8.64 o                         
   0   7   1        118.72        138.78        14.34 o                         
  -3   8   1        219.10        230.97        11.94 o                         
  -2   8   1      50207.39      51945.71       334.98 o                         
  -1   8   1       1034.79       1098.32        18.25 o                         
   0   8   1      40942.26      42114.02       398.34 o                         
  -4   9   1        130.73        123.25        14.03 o                         
  -3   9   1       3787.89       3909.43        40.77 o                         
  -2   9   1       4629.69       4683.63        45.55 o                         
  -1   9   1       1779.00       1846.58        30.88 o                         
   0   9   1       6668.25       6870.06        87.07 o                         
  -4  10   1      33953.38      34881.84       279.50 o                         
  -3  10   1        491.76        488.47        19.21 o                         
  -2  10   1          0.00         91.70        18.12 o                         
  -1  10   1         55.97         63.31        19.60 o                         
   0  10   1      24102.51      23958.07       283.40 o                         
  -5  11   1       3033.99       3033.91        48.37 o                         
  -4  11   1       5737.77       5759.58        70.05 o                         
  -3  11   1        180.50        162.59        23.27 o                         
  -2  11   1        269.31        257.82        24.13 o                         
  -1  11   1       2062.33       2088.65        40.24 o                         
   0  11   1       3893.29       3927.71        92.37 o                         
  -5  12   1         31.73         22.10        24.44 o                         
  -4  12   1      20521.50      20324.10       191.99 o                         
  -3  12   1        481.30        511.39        30.99 o                         
  -2  12   1      17558.53      17287.79       203.03 o                         
  -1  12   1        523.88        467.22        38.05 o                         
   0  12   1          0.00         57.26        50.71 o                         
  -6  13   1        300.90        344.96        34.66 o                         
  -5  13   1       3792.38       3873.76        90.77 o                         
  -4  13   1       3245.47       3280.06        69.14 o                         
  -3  13   1       1328.87       1344.95        53.46 o                         
  -2  13   1       5557.62       5205.07       102.05 o                         
  -6  14   1      13048.83      12206.92       183.80 o                         
   0   0   2     240410.00     263379.97      8120.39 o                         
   0   1   2        967.02        965.44        11.87 o                         
  -1   2   2       3422.37       3469.90        33.81 o                         
   0   2   2      56679.55      54332.23       478.81 o                         
  -1   3   2        304.22        351.66         6.96 o                         
   0   3   2       2945.76       2785.96        31.14 o                         
  -2   4   2     150285.09     150008.08      1281.90 o                         
  -1   4   2        738.25        729.62        11.40 o                         
   0   4   2      36945.08      35134.71       303.00 o                         
  -2   5   2       4380.67       4233.80        32.01 o                         
  -1   5   2       1812.71       1806.29        17.85 o                         
   0   5   2       2049.73       1997.12        32.69 o                         
  -3   6   2       1260.37       1240.59        23.04 o                         
  -2   6   2      26950.74      26774.54       174.66 o                         
  -1   6   2        166.16        170.27         9.19 o                         
   0   6   2      83331.59      85282.68       748.20 o                         
  -3   7   2       1654.44       1644.46        20.69 o                         
  -2   7   2       1588.66       1587.53        20.32 o                         
  -1   7   2       2610.55       2616.92        27.80 o                         
   0   7   2       6657.08       6669.31        76.19 o                         
  -4   8   2      66311.19      68923.75       654.74 o                         
  -3   8   2        315.62        337.83        13.56 o                         
  -2   8   2      16634.06      16956.73       120.55 o                         
  -1   8   2        621.68        650.70        16.42 o                         
   0   8   2      13633.54      13773.78       149.21 o                         
  -4   9   2       5449.78       5574.85        53.53 o                         
  -3   9   2        865.34        843.18        20.39 o                         
  -2   9   2       2961.35       3016.15        39.66 o                         
  -1   9   2       1097.29       1144.43        24.19 o                         
   0   9   2       1112.42       1154.27        37.10 o                         
  -5  10   2        305.74        334.24        27.58 o                         
  -4  10   2      11326.57      11687.30        98.05 o                         
  -3  10   2        136.21        168.05        18.44 o                         
  -2  10   2      37530.41      38293.39       309.86 o                         
  -1  10   2       1130.07       1142.14        30.59 o                         
   0  10   2       8052.98       7801.20       128.67 o                         
  -5  11   2       2341.75       2400.16        44.73 o                         
  -4  11   2        848.56        905.77        28.33 o                         
  -3  11   2       3142.83       3174.24        52.49 o                         
  -2  11   2       6216.86       6122.05        73.79 o                         
  -1  11   2        239.84        263.98        27.22 o                         
   0  11   2       3100.06       3057.76        92.63 o                         
  -6  12   2      27004.72      27165.93       414.68 o                         
  -5  12   2         74.85         87.68        25.15 o                         
  -4  12   2       6872.93       6928.00        86.30 o                         
  -3  12   2         98.92        106.76        29.55 o                         
  -2  12   2       5905.95       5825.82        91.82 o                         
  -1  12   2        738.55        758.12        42.53 o                         
   0  12   2      17155.55      16301.28       280.65 o                         
  -6  13   2       4520.62       4518.74        77.59 o                         
  -5  13   2        360.27        369.13        37.31 o                         
  -4  13   2       2810.94       2781.34        61.30 o                         
  -3  13   2       1606.73       1547.36        50.71 o                         
  -2  13   2        625.80        625.28        44.50 o                         
  -7  14   2         30.30         53.62        52.69 o                         
  -6  14   2       4393.80       4345.85       107.04 o                         
   0   1   3       1039.23       1090.74        15.27 o                         
   0   2   3     129130.73     129863.23      1095.03 o                         
  -1   3   3       2873.64       2721.66        20.80 o                         
   0   3   3       2248.77       2163.66        25.65 o                         
  -1   4   3        646.69        623.55         9.54 o                         
   0   4   3      90452.95      88282.31       790.64 o                         
  -2   5   3         71.06         65.48         6.94 o                         
  -1   5   3       1673.84       1644.81        20.44 o                         
   0   5   3       4321.47       4205.71        50.06 o                         
  -2   6   3      68213.38      68357.78       447.14 o                         
  -1   6   3       1403.02       1361.23        19.07 o                         
   0   6   3          0.00         64.14        16.44 o                         
  -3   7   3       3278.55       3255.86        33.45 o                         
  -2   7   3       4758.06       4794.32        43.59 o                         
  -1   7   3         36.92         30.55        11.90 o                         
   0   7   3         98.93        111.88        18.48 o                         
  -3   8   3        201.22        201.66        14.11 o                         
  -2   8   3      43518.94      44735.25       316.64 o                         
  -1   8   3        904.04        897.46        20.75 o                         
   0   8   3      35884.73      36413.45       362.10 o                         
  -4   9   3        112.01        112.47        16.21 o                         
  -3   9   3       3324.92       3502.67        42.25 o                         
  -2   9   3       4099.97       4156.94        48.27 o                         
  -1   9   3       1583.54       1617.46        29.36 o                         
   0   9   3       5911.82       5750.98        95.09 o                         
  -4  10   3      29995.00      31270.58       244.23 o                         
  -3  10   3        441.06        471.09        23.74 o                         
  -2  10   3          0.00        123.54        22.58 o                         
  -1  10   3         51.19         60.85        22.61 o                         
   0  10   3      21518.26      21350.90       275.83 o                         
  -5  11   3       2705.14       2693.35        50.42 o                         
  -4  11   3       5110.44       5179.56        78.12 o                         
  -3  11   3        162.46        176.01        25.49 o                         
  -2  11   3        242.55        237.71        26.91 o                         
  -1  11   3       1846.84       1873.47        42.91 o                         
   0  11   3       3492.51       3540.56       110.73 o                         
  -5  12   3         29.91         38.88        27.69 o                         
  -4  12   3      18391.14      18180.53       201.26 o                         
  -3  12   3        431.68        474.70        37.61 o                         
  -2  12   3      15786.73      15331.60       173.64 o                         
  -1  12   3        471.33        463.26        40.96 o                         
  -6  13   3        273.31        253.09        39.65 o                         
  -5  13   3       3411.21       3392.64        79.89 o                         
  -4  13   3       2918.85       2819.11        64.56 o                         
  -3  13   3       1196.52       1224.73        49.64 o                         
   0   0   4     161793.75     174708.83      4661.34 o                         
   0   1   4       1781.64       1788.81        23.36 o                         
  -1   2   4       1231.05       1294.64        20.59 o                         
   0   2   4      32187.43      31574.98       298.43 o                         
  -1   3   4          7.51         15.35         5.09 o                         
   0   3   4       1228.57       1222.33        20.55 o                         
  -2   4   4     114975.26     112721.74       966.77 o                         
  -1   4   4       1162.67       1120.77        13.85 o                         
   0   4   4      23875.83      23376.11       220.05 o                         
  -2   5   4       4470.12       4310.56        37.00 o                         
  -1   5   4        877.91        853.73        14.54 o                         
   0   5   4        958.69        937.30        23.24 o                         
  -3   6   4        620.32        607.70        20.03 o                         
  -2   6   4      18600.08      18141.22       134.13 o                         
  -1   6   4         15.73         33.96        10.62 o                         
   0   6   4      69256.18      70152.05       686.81 o                         
  -3   7   4        847.48        836.05        19.14 o                         
  -2   7   4        917.55        917.16        19.88 o                         
  -1   7   4       2728.35       2692.67        38.27 o                         
   0   7   4       6324.19       6380.25        85.66 o                         
  -4   8   4      56312.28      58003.38       596.13 o                         
  -3   8   4        472.44        495.74        19.06 o                         
  -2   8   4      12248.75      12297.87       103.94 o                         
  -1   8   4        339.36        314.31        18.58 o                         
   0   8   4      10207.71      10340.99       134.47 o                         
  -4   9   4       5220.36       5308.79        64.64 o                         
  -3   9   4        509.44        500.45        22.35 o                         
  -2   9   4       1981.95       1995.18        33.30 o                         
  -1   9   4        647.10        608.86        25.82 o                         
   0   9   4        711.24        719.46        42.33 o                         
  -5  10   4        159.80        136.68        35.35 o                         
  -4  10   4       8577.59       8896.74       101.00 o                         
  -3  10   4         37.37         -5.90        23.88 o                         
  -2  10   4      32992.84      33611.23       288.97 o                         
  -1  10   4       1210.58       1336.91        37.13 o                         
   0  10   4       6187.63       6365.91       117.03 o                         
  -5  11   4       1622.00       1594.50        42.32 o                         
  -4  11   4        538.28        532.04        31.48 o                         
  -3  11   4       3061.60       3049.13        55.43 o                         
  -2  11   4       5809.69       5839.62        77.98 o                         
  -1  11   4        135.68        111.73        35.24 o                         
   0  11   4       2306.65       2265.33        86.92 o                         
  -6  12   4      24042.20      23893.78       455.67 o                         
  -5  12   4        122.63        154.88        37.15 o                         
  -4  12   4       5307.82       5458.66       101.36 o                         
  -3  12   4         57.72         65.01        36.53 o                         
  -2  12   4       4580.79       4529.31        83.59 o                         
  -1  12   4        482.14        469.09        44.05 o                         
  -6  13   4       4262.30       4177.00       111.73 o                         
  -5  13   4        223.08        236.38        40.03 o                         
  -4  13   4       2106.83       2189.35        76.52 o                         
   0   1   5        718.20        770.45        15.74 o                         
   0   2   5      81362.33      81625.66       763.86 o                         
  -1   3   5       1970.86       1954.77        20.86 o                         
   0   3   5       1490.12       1490.58        24.28 o                         
  -1   4   5        487.19        502.22        11.84 o                         
   0   4   5      62226.60      60684.34       601.06 o                         
  -2   5   5         65.26         69.36        10.16 o                         
  -1   5   5       1189.43       1189.93        19.64 o                         
   0   5   5       3227.04       3150.93        48.53 o                         
  -2   6   5      49447.71      48743.95       362.94 o                         
  -1   6   5       1090.65       1101.02        21.54 o                         
   0   6   5          0.00        164.73        24.16 o                         
  -3   7   5       2530.39       2519.60        37.81 o                         
  -2   7   5       3582.70       3472.04        43.39 o                         
  -1   7   5         33.01         47.23        16.28 o                         
   0   7   5         72.78         86.23        24.61 o                         
  -3   8   5        168.48        180.08        19.55 o                         
  -2   8   5      33389.23      34001.09       273.55 o                         
  -1   8   5        701.29        699.33        24.09 o                         
   0   8   5      27980.33      28387.82       356.21 o                         
  -4   9   5         86.24         65.75        25.52 o                         
  -3   9   5       2596.60       2628.02        53.76 o                         
  -2   9   5       3238.67       3264.45        54.59 o                         
  -1   9   5       1259.40       1239.02        35.96 o                         
   0   9   5       4687.30       4593.05        94.82 o                         
  -4  10   5      23670.96      24083.56       308.58 o                         
  -3  10   5        354.54        297.78        30.35 o                         
  -2  10   5          0.00        112.90        30.86 o                         
  -1  10   5         43.94         16.65        30.52 o                         
   0  10   5      17274.87      17075.01       274.25 o                         
  -5  11   5       2160.31       2087.99        56.51 o                         
  -4  11   5       4082.90       4066.09        78.08 o                         
  -3  11   5        133.83        165.94        34.28 o                         
  -2  11   5        199.23        174.99        40.72 o                         
  -1  11   5       1489.57       1454.62        54.19 o                         
   0  11   5       2824.22       2876.24       121.70 o                         
  -5  12   5         26.67         -6.34        39.30 o                         
  -4  12   5      14861.14      14920.68       228.36 o                         
  -3  12   5        349.15        371.36        43.48 o                         
  -2  12   5      12829.27      12266.22       169.04 o                         
  -6  13   5        226.85        161.89        42.13 o                         
   0   0   6      89119.92      93495.12      2252.45 o                         
   0   1   6        574.02        582.59        16.71 o                         
  -1   2   6       1414.92       1429.45        27.64 o                         
   0   2   6      22242.67      21972.79       228.82 o                         
  -1   3   6         80.02         83.17         9.72 o                         
   0   3   6       1372.16       1372.54        29.27 o                         
  -2   4   6      69905.71      68776.37       693.68 o                         
  -1   4   6        441.64        464.00        13.75 o                         
   0   4   6      17543.16      17073.58       183.96 o                         
  -2   5   6       2379.50       2346.56        32.08 o                         
  -1   5   6       1008.45        982.80        20.82 o                         
   0   5   6        995.50        994.25        31.65 o                         
  -3   6   6        748.42        730.66        32.06 o                         
  -2   6   6      14236.83      13898.46       120.41 o                         
  -1   6   6         75.21         85.50        16.38 o                         
   0   6   6      46497.45      46616.61       519.66 o                         
  -3   7   6        885.09        905.50        26.31 o                         
  -2   7   6        980.11        951.57        26.76 o                         
  -1   7   6       1574.10       1591.70        33.26 o                         
   0   7   6       4011.83       4163.34       116.72 o                         
  -4   8   6      38812.73      37846.22       465.73 o                         
  -3   8   6        204.26        201.72        27.94 o                         
  -2   8   6       9843.85      10122.66       111.70 o                         
  -1   8   6        404.57        363.88        29.32 o                         
   0   8   6       8331.26       8526.68       218.78 o                         
  -4   9   6       3357.56       3318.80        76.85 o                         
  -3   9   6        556.13        496.33        33.35 o                         
  -2   9   6       1816.54       1822.24        53.24 o                         
  -1   9   6        682.62        687.38        38.74 o                         
   0   9   6        713.02        696.77        58.66 o                         
  -5  10   6        202.17        150.79        47.88 o                         
  -4  10   6       7088.26       7189.83       105.62 o                         
  -3  10   6         88.10         76.96        32.13 o                         
  -2  10   6      23747.05      23813.60       257.39 o                         
  -1  10   6        720.49        719.78        52.47 o                         
   0  10   6       5212.47       5175.16       145.51 o                         
  -5  11   6       1503.70       1530.12        58.04 o                         
  -4  11   6        547.80        526.18        50.18 o                         
  -3  11   6       2014.53       2019.34        67.89 o                         
  -2  11   6       4010.47       3954.79        90.30 o                         
  -1  11   6        159.04        141.70        46.56 o                         
  -6  12   6      17592.27      16973.77       413.00 o                         
  -5  12   6         49.58         45.83        42.49 o                         
  -4  12   6       4505.85       4338.42        97.96 o                         
  -3  12   6         68.31         -5.47        48.32 o                         
   0   1   7        486.10        531.44        22.31 o                         
   0   2   7      48662.18      48018.19       517.02 o                         
  -1   3   7       1304.78       1276.35        22.97 o                         
   0   3   7        927.63        922.24        31.69 o                         
  -1   4   7        352.77        352.68        16.36 o                         
   0   4   7      39592.60      38565.37       460.31 o                         
  -2   5   7         56.46         54.40        15.00 o                         
  -1   5   7        778.46        757.67        23.83 o                         
   0   5   7       2215.87       2157.58        58.75 o                         
  -2   6   7      32774.96      32138.86       268.56 o                         
  -1   6   7        772.40        760.05        28.50 o                         
   0   6   7          0.00         63.90        33.27 o                         
  -3   7   7       1769.11       1726.20        38.03 o                         
  -2   7   7       2450.42       2337.01        46.42 o                         
  -1   7   7         27.94          4.88        28.96 o                         
   0   7   7         51.95         -4.79        49.84 o                         
  -3   8   7        126.13         81.62        29.99 o                         
  -2   8   7      23235.75      23302.70       255.12 o                         
  -1   8   7        492.24        518.13        40.02 o                         
   0   8   7      19779.29      20208.81       340.94 o                         
  -4   9   7         63.75         16.91        33.56 o                         
  -3   9   7       1834.60       1767.37        51.29 o                         
  -2   9   7       2303.58       2224.34        57.44 o                         
  -1   9   7        900.91        859.00        49.74 o                         
   0   9   7       3366.43       3158.15       115.36 o                         
  -4  10   7      16944.80      16572.73       215.89 o                         
  -3  10   7        256.29        166.53        48.54 o                         
  -2  10   7          0.00        -54.02        54.02 o                         
  -1  10   7         36.24         -1.66        46.19 o                         
   0  10   7      12610.04      12469.69       269.73 o                         
  -5  11   7       1559.48       1493.48        74.82 o                         
  -4  11   7       2959.22       2941.28        84.58 o                         
  -3  11   7        102.81        101.24        55.19 o                         
  -2  11   7        151.43         61.27        56.80 o                         
   0   0   8      54429.25      54551.17      1506.85 o                         
   0   1   8        628.67        659.15        33.94 o                         
  -1   2   8        617.43        629.46        33.74 o                         
   0   2   8      11797.83      11716.27       154.79 o                         
  -1   3   8          5.25          9.62        17.09 o                         
   0   3   8        624.28        639.13        31.54 o                         
  -2   4   8      44956.11      43693.21       561.38 o                         
  -1   4   8        491.88        502.88        23.52 o                         
   0   4   8       9803.84       9508.46       142.47 o                         
  -2   5   8       1942.86       1858.33        37.95 o                         
  -1   5   8        467.94        486.34        26.59 o                         
   0   5   8        403.27        414.70        41.52 o                         
  -3   6   8        340.58        342.48        46.56 o                         
  -2   6   8       8241.27       8272.54       112.26 o                         
  -1   6   8          6.98         29.83        29.26 o                         
   0   6   8      31790.26      32705.05       521.12 o                         
  -3   7   8        380.86        364.68        34.30 o                         
  -2   7   8        479.06        438.85        38.42 o                         
  -1   7   8       1323.26       1348.04        49.90 o                         
   0   7   8       3093.64       3203.01       111.40 o                         
  -4   8   8      27060.20      27072.51       426.71 o                         
  -3   8   8        237.80        197.17        40.05 o                         
  -2   8   8       5951.79       6023.65       113.61 o                         
  -1   8   8        183.96        131.45        43.20 o                         
   0   8   8       5111.84       5037.23       170.66 o                         
  -4   9   8       2618.60       2554.59        68.19 o                         
  -3   9   8        268.04        231.27        58.19 o                         
  -2   9   8        997.44        944.26        81.86 o                         
  -1   9   8        330.38        303.91        59.59 o                         
   0   9   8        371.07        405.06        79.80 o                         
  -5  10   8         90.47         55.67        83.56 o                         
  -4  10   8       4401.64       4055.67       104.28 o                         
  -3  10   8         20.50        -62.44        62.44 o                         
  -2  10   8      17228.47      17125.24       326.74 o                         
  -1  10   8        635.87        646.68        62.60 o                         
  -5  11   8        855.48        808.60        57.36 o                         
   0   1   9        317.56        372.80        40.16 o                         
   0   2   9      28334.70      28017.38       398.05 o                         
  -1   3   9        818.17        779.14        32.91 o                         
   0   3   9        553.32        512.07        45.00 o                         
  -1   4   9        232.74        262.46        30.96 o                         
   0   4   9      23889.51      23552.45       380.09 o                         
  -2   5   9         42.59         38.47        32.01 o                         
  -1   5   9        477.38        513.59        39.50 o                         
   0   5   9       1393.24       1461.09        66.20 o                         
  -2   6   9      20297.40      20304.10       286.18 o                         
  -1   6   9        493.52        490.62        40.76 o                         
   0   6   9          0.00         69.77        51.13 o                         
  -3   7   9       1123.19       1107.93        58.41 o                         
  -2   7   9       1546.73       1631.24        60.17 o                         
  -1   7   9         22.28         13.71        41.57 o                         
   0   7   9         38.04         22.40       101.13 o                         
  -3   8   9         84.38        -34.95        68.83 o                         
  -2   8   9      14920.94      15237.98       274.82 o                         
  -1   8   9        317.38        252.54        61.40 o                         
   0   8   9      12875.14      13450.01       338.55 o                         
  -4   9   9         46.70        -57.94        65.47 o                         
  -3   9   9       1190.19       1008.77        75.97 o                         
  -2   9   9       1494.95       1499.04        87.29 o                         
  -1   9   9        587.82        525.19        62.68 o                         
   0   0  10      29274.84      27917.77      1591.29 o                         
   0   1  10        227.99        301.79        58.46 o                         
  -1   2  10        547.45        595.39        61.36 o                         
   0   2  10       7481.52       7420.15       192.08 o                         
  -1   3  10         25.06         91.73        36.79 o                         
   0   3  10        542.47        608.14        59.77 o                         
  -2   4  10      24916.46      25206.97       430.82 o                         
  -1   4  10        179.17        159.30        36.95 o                         
   0   4  10       6380.34       6441.27       162.07 o                         
  -2   5  10        915.72        971.08        56.39 o                         
  -1   5  10        412.82        483.79        49.82 o                         
   0   5  10        374.63        348.47        78.66 o                         
  -3   6  10        311.73        405.57        84.66 o                         
  -2   6  10       5475.32       5752.31       159.49 o                         
  -1   6  10         31.95         82.72        62.46 o                         
   0   6  10      18359.33      19104.07       504.34 o                         
  -3   7  10        354.50        320.35        65.49 o                         
  -2   7  10        406.20        412.17        73.87 o                         
  -1   7  10        636.62        678.33        81.68 o                         
   0   7  10       1638.70       1874.12       156.79 o                         
  -4   8  10      15867.50      16431.46       455.33 o                         
  -3   8  10         85.39         43.42        69.12 o                         
  -2   8  10       4082.52       4084.10       141.51 o                         
  -1   8  10        174.08         93.28        77.86 o                         
   0   1  11        185.33        318.71        66.19 o                         
   0   2  11      15892.48      16291.43       347.23 o                         
  -1   3  11        468.11        559.39        55.44 o                         
   0   3  11        313.23        389.81        79.30 o                         
  -1   4  11        136.72        191.39        55.54 o                         
   0   4  11      13684.38      13872.95       417.23 o                         
  -2   5  11         28.60         68.57        73.05 o                         
  -1   5  11        275.03        310.94        69.98 o                         
   0   5  11        805.38        843.97       114.71 o                         
  -2   6  11      11832.34      12595.40       274.16 o                         
  -1   6  11        288.11        258.56        83.49 o                         
   0   6  11          0.00       -102.22       114.74 o                         
  -3   7  11        657.17        668.29        93.80 o                         
   0   0  12      16818.12      18371.43      1145.32 o                         
   0   1  12        202.73        160.86        80.41 o                         
  -1   2  12        211.19        312.20        85.20 o                         
   0   2  12       3696.77       3879.11       170.01 o                         
  -1   3  12          3.04         83.36        59.29 o                         
   0   3  12        212.96        319.83        90.66 o                         
  -2   4  12      14579.93      15093.95       446.66 o                         
  -1   4  12        163.41        131.93        73.24 o                         
                                                                                
